# Supplementary material for: Electrical Remodeling in Right Ventricular Failure Due to Pulmonary Hypertension: Unraveling Novel Therapeutic Targets
Source: Int J Mol Sci. 2023 Feb 27;24(5):4633. doi: 10.3390/ijms24054633 (PMC10003421; doi:10.3390/ijms24054633)
Supplement: Supplementary file 1 [file ijms-24-04633-s001.zip]

Archive with 15 entries (14 files):
- SupplementalTable-S1.xlsx
- SupplementalTable-S2.xlsx
- SupplementalTable-S3.xlsx
- SupplementalTable-S4.xlsx
- SupplementalTable-S5.xlsx
- SupplementalTable-S6.xlsx
- SupplementalTable-S7.xlsx
- __MACOSX/
- __MACOSX/._SupplementalTable-S1.xlsx
- __MACOSX/._SupplementalTable-S2.xlsx
- __MACOSX/._SupplementalTable-S3.xlsx
- __MACOSX/._SupplementalTable-S4.xlsx
- __MACOSX/._SupplementalTable-S5.xlsx
- __MACOSX/._SupplementalTable-S6.xlsx
- __MACOSX/._SupplementalTable-S7.xlsx
