# Supplementary material for: Electrical Remodeling in Right Ventricular Failure Due to Pulmonary Hypertension: Unraveling Novel Therapeutic Targets
Source: Int J Mol Sci. 2023 Feb 27;24(5):4633. doi: 10.3390/ijms24054633 (PMC10003421; doi:10.3390/ijms24054633)
Supplement: Supplementary file 1 [file ijms-24-04633-s001.zip › SupplementalTable-S1.xlsx]

## Sheet: S1_CvsCtrl
ensembl_gene_id	hgnc_symbol	gencode.id	baseMean	log2FoldChange	lfcSE	stat	pvalue	padj
ENSG00000174437	ATP2A2	ENSG00000174437.17	231032	-0.839969	0.256767	-3.27133	0.00107044	0.0330747
ENSG00000141837	CACNA1A	ENSG00000141837.20	307.609	-0.121211	0.189318	-0.640251	0.522009	0.879933
ENSG00000148408	CACNA1B	ENSG00000148408.13	33.6012	-1.33356	0.761575	-1.75105	0.0799364	0.451304
ENSG00000151067	CACNA1C	ENSG00000151067.22	6486.25	-0.185589	0.178782	-1.03807	0.299235	0.753902
ENSG00000157388	CACNA1D	ENSG00000157388.19	77.4425	-0.734408	0.327883	-2.23985	0.0251009	0.250477
ENSG00000198216	CACNA1E	ENSG00000198216.12	257.853	-3.74302	0.465248	-8.04522	8.60926e-16	3.03584e-12
ENSG00000102001	CACNA1F	ENSG00000102001.12	15.6571	0.390442	0.645174	0.605173	0.545064	0.887776
ENSG00000006283	CACNA1G	ENSG00000006283.18	166.991	-0.953149	0.430687	-2.21309	0.0268914	0.260064
ENSG00000196557	CACNA1H	ENSG00000196557.13	2285.35	-0.159072	0.170923	-0.930666	0.352027	0.789121
ENSG00000100346	CACNA1I	ENSG00000100346.18	7.35986	0.112383	1.23918	0.0906917	0.927738	0.984668
ENSG00000081248	CACNA1S	ENSG00000081248.11	5.39906	1.08882	1.07859	1.00948	0.312743	0.763413
ENSG00000153956	CACNA2D1	ENSG00000153956.16	6719.34	0.391694	0.238687	1.64104	0.10079	0.499786
ENSG00000007402	CACNA2D2	ENSG00000007402.11	714.094	0.396759	0.191142	2.07573	0.0379187	0.312591
ENSG00000157445	CACNA2D3	ENSG00000157445.15	2641.32	-1.23629	0.337142	-3.66697	0.00024544	0.0112218
ENSG00000151062	CACNA2D4	ENSG00000151062.15	91.9447	0.0224915	0.304602	0.0738392	0.941138	0.987926
ENSG00000111262	KCNA1	ENSG00000111262.6	0.134081	0	3.38935	0	1	NA
ENSG00000143105	KCNA10	ENSG00000143105.7	0.11141	1.13734	3.38935	0.335564	0.737199	NA
ENSG00000177301	KCNA2	ENSG00000177301.15	732.862	-1.1938	0.365909	-3.26255	0.00110416	0.0337523
ENSG00000177272	KCNA3	ENSG00000177272.9	45.6888	0.420404	0.396707	1.05973	0.289266	0.747272
ENSG00000182255	KCNA4	ENSG00000182255.7	417.612	1.29445	0.375786	3.44465	0.000571802	0.0210033
ENSG00000130037	KCNA5	ENSG00000130037.5	1382.75	-0.411058	0.300728	-1.36688	0.171664	0.628709
ENSG00000151079	KCNA6	ENSG00000151079.7	191	-1.10269	0.459408	-2.40023	0.0163846	0.19519
ENSG00000104848	KCNA7	ENSG00000104848.1	127.92	-0.409708	0.541015	-0.757295	0.448873	0.846435
ENSG00000158445	KCNB1	ENSG00000158445.10	1011.61	-0.567299	0.398683	-1.42293	0.154756	0.602217
ENSG00000182674	KCNB2	ENSG00000182674.6	1.8414	1.45943	1.50123	0.972157	0.330972	NA
ENSG00000129159	KCNC1	ENSG00000129159.7	13.1534	0.00971091	0.705663	0.0137614	0.98902	0.997995
ENSG00000166006	KCNC2	ENSG00000166006.13	0	NA	NA	NA	NA	NA
ENSG00000131398	KCNC3	ENSG00000131398.14	395.927	0.00115052	0.249417	0.00461284	0.99632	0.999508
ENSG00000116396	KCNC4	ENSG00000116396.14	1711.71	-0.274782	0.208478	-1.31804	0.187491	0.647843
ENSG00000102057	KCND1	ENSG00000102057.10	179.56	-0.306101	0.234741	-1.30399	0.192235	0.654322
ENSG00000184408	KCND2	ENSG00000184408.10	28.2364	1.30893	0.778065	1.68229	0.0925124	0.483245
ENSG00000171385	KCND3	ENSG00000171385.9	3534.8	-0.491371	0.377984	-1.29998	0.193609	0.655574
ENSG00000162975	KCNF1	ENSG00000162975.5	26.9209	1.06024	0.462342	2.2932	0.0218367	0.231774
ENSG00000026559	KCNG1	ENSG00000026559.14	62.4405	0.362531	0.495931	0.731011	0.464772	0.852643
ENSG00000178342	KCNG2	ENSG00000178342.4	75.4208	1.27695	0.867714	1.47163	0.141122	0.578555
ENSG00000171126	KCNG3	ENSG00000171126.8	0.0983088	1.13734	3.38935	0.335564	0.737199	NA
ENSG00000168418	KCNG4	ENSG00000168418.7	0	NA	NA	NA	NA	NA
ENSG00000143473	KCNH1	ENSG00000143473.13	6.87958	0.910678	0.967629	0.941144	0.346631	0.784915
ENSG00000055118	KCNH2	ENSG00000055118.15	11926.1	-0.262085	0.238187	-1.10033	0.271188	0.729285
ENSG00000135519	KCNH3	ENSG00000135519.8	53.6283	0.377926	0.333608	1.13284	0.25728	0.716053
ENSG00000089558	KCNH4	ENSG00000089558.9	38.0279	0.242904	0.455462	0.533313	0.593817	0.903812
ENSG00000140015	KCNH5	ENSG00000140015.20	0.659366	0.267108	3.38816	0.0788357	0.937163	NA
ENSG00000173826	KCNH6	ENSG00000173826.14	0.113098	1.13734	3.38935	0.335564	0.737199	NA
ENSG00000184611	KCNH7	ENSG00000184611.12	7.30501	1.2745	1.20768	1.05534	0.291272	0.749842
ENSG00000183960	KCNH8	ENSG00000183960.9	37.8505	-0.832057	0.549586	-1.51397	0.130033	0.56009
ENSG00000151704	KCNJ1	ENSG00000151704.15	17.5066	-0.327311	0.490618	-0.66714	0.504682	0.87221
ENSG00000177807	KCNJ10	ENSG00000177807.10	37.5913	-0.618278	0.617104	-1.0019	0.316391	0.765035
ENSG00000187486	KCNJ11	ENSG00000187486.5	1709.82	-0.403683	0.264834	-1.52429	0.127436	0.55461
ENSG00000184185	KCNJ12	ENSG00000184185.10	1744.11	-0.116349	0.244584	-0.4757	0.634288	0.915983
ENSG00000115474	KCNJ13	ENSG00000115474.7	22.6417	-0.764614	0.620758	-1.23174	0.218046	0.683768
ENSG00000182324	KCNJ14	ENSG00000182324.6	92.6422	0.621327	0.347643	1.78726	0.0738963	0.434981
ENSG00000157551	KCNJ15	ENSG00000157551.19	79.9278	0.646317	0.328528	1.96731	0.0491472	0.357884
ENSG00000153822	KCNJ16	ENSG00000153822.13	7.62763	3.83503	1.40754	2.72463	0.00643735	0.111289
ENSG00000260458	KCNJ18	ENSG00000260458.3	19.3836	0.776916	1.04432	0.743946	0.456909	0.849216
ENSG00000123700	KCNJ2	ENSG00000123700.4	4178.98	0.242791	0.21336	1.13794	0.255144	0.714901
ENSG00000162989	KCNJ3	ENSG00000162989.5	99.2494	-1.16417	0.654253	-1.77939	0.0751751	0.43849
ENSG00000168135	KCNJ4	ENSG00000168135.4	2750.99	1.47308	0.357582	4.11956	3.7959e-05	0.00269051
ENSG00000120457	KCNJ5	ENSG00000120457.12	1149.15	0.391097	0.27223	1.43664	0.150819	0.595155
ENSG00000157542	KCNJ6	ENSG00000157542.11	39.1893	-1.14047	0.511281	-2.23062	0.0257065	0.25294
ENSG00000121361	KCNJ8	ENSG00000121361.5	3608.72	0.278794	0.203459	1.37027	0.170601	0.626775
ENSG00000162728	KCNJ9	ENSG00000162728.5	7.41254	-0.63628	1.01712	-0.625572	0.531596	0.883832
ENSG00000135750	KCNK1	ENSG00000135750.15	1250.63	-0.849269	0.312201	-2.72026	0.00652304	0.111999
ENSG00000100433	KCNK10	ENSG00000100433.15	12.2309	-0.0911815	0.94878	-0.0961039	0.923438	0.983884
ENSG00000184261	KCNK12	ENSG00000184261.4	66.3297	0.0793457	0.476718	0.166442	0.867809	0.975341
ENSG00000152315	KCNK13	ENSG00000152315.5	133.933	-0.256399	0.511766	-0.501009	0.616365	0.910532
ENSG00000124249	KCNK15	ENSG00000124249.7	110.724	0.773638	0.419158	1.84569	0.0649368	0.409229
ENSG00000095981	KCNK16	ENSG00000095981.10	0	NA	NA	NA	NA	NA
ENSG00000124780	KCNK17	ENSG00000124780.14	40.2396	-0.0375735	0.548044	-0.0685592	0.94534	0.989166
ENSG00000186795	KCNK18	ENSG00000186795.1	0	NA	NA	NA	NA	NA
ENSG00000082482	KCNK2	ENSG00000082482.13	37.9723	-0.501255	0.666829	-0.7517	0.452232	0.847813
ENSG00000171303	KCNK3	ENSG00000171303.7	186.774	0.560469	0.391727	1.43076	0.152498	0.597607
ENSG00000182450	KCNK4	ENSG00000182450.13	0.120104	-0.736423	3.38935	-0.217275	0.827994	NA
ENSG00000164626	KCNK5	ENSG00000164626.9	128.877	-0.87268	0.354849	-2.4593	0.0139209	0.178012
ENSG00000099337	KCNK6	ENSG00000099337.5	3203.77	0.512073	0.332272	1.54113	0.123286	0.545296
ENSG00000173338	KCNK7	ENSG00000173338.12	41.5329	0.346155	0.363853	0.951362	0.341421	0.78177
ENSG00000169427	KCNK9	ENSG00000169427.8	7.97598	0.8352	1.12231	0.744178	0.456769	0.84911
ENSG00000156113	KCNMA1	ENSG00000156113.23	311.106	0.78033	0.304209	2.56511	0.0103143	0.149367
ENSG00000105642	KCNN1	ENSG00000105642.15	5.98876	0.764281	0.758961	1.00701	0.31393	0.763888
ENSG00000080709	KCNN2	ENSG00000080709.15	1128.79	-0.676132	0.243784	-2.77348	0.00554596	0.100225
ENSG00000143603	KCNN3	ENSG00000143603.19	1728.2	0.276122	0.282804	0.976371	0.328881	0.773881
ENSG00000104783	KCNN4	ENSG00000104783.14	61.7487	1.00268	0.393543	2.54782	0.0108398	0.153851
ENSG00000053918	KCNQ1	ENSG00000053918.17	3150.99	0.117428	0.191954	0.611752	0.540702	0.886505
ENSG00000075043	KCNQ2	ENSG00000075043.18	36.7952	-0.987284	2.08556	-0.47339	0.635935	0.916193
ENSG00000184156	KCNQ3	ENSG00000184156.17	161.965	0.302051	0.315247	0.958141	0.337992	0.780021
ENSG00000117013	KCNQ4	ENSG00000117013.17	349.623	-0.142585	0.232807	-0.612461	0.540233	0.886195
ENSG00000185760	KCNQ5	ENSG00000185760.15	10.0385	-0.576777	0.68273	-0.84481	0.398217	0.818663
ENSG00000124134	KCNS1	ENSG00000124134.9	9.38686	0.544775	0.986548	0.552203	0.580809	0.899513
ENSG00000156486	KCNS2	ENSG00000156486.8	31.2671	1.04708	0.989186	1.05853	0.289815	0.748141
ENSG00000170745	KCNS3	ENSG00000170745.12	688.975	0.120962	0.211578	0.571715	0.567515	0.894916
ENSG00000107147	KCNT1	ENSG00000107147.13	623.197	-0.411467	0.247406	-1.66313	0.0962873	0.490389
ENSG00000162687	KCNT2	ENSG00000162687.17	271.762	0.042676	0.346812	0.123052	0.902066	0.980366
ENSG00000164794	KCNV1	ENSG00000164794.9	0.99248	2.70465	2.63154	1.02778	0.304052	NA
ENSG00000168263	KCNV2	ENSG00000168263.9	7.4872	1.47557	1.13971	1.29469	0.195427	0.6582
ENSG00000102452	NALCN	ENSG00000102452.17	937.81	-1.06557	0.295581	-3.605	0.000312158	0.0132024
ENSG00000276045	ORAI1	ENSG00000276045.3	523.825	0.373334	0.327074	1.14143	0.253689	0.713839
ENSG00000160991	ORAI2	ENSG00000160991.16	790.85	0.291036	0.206853	1.40697	0.159437	0.609115
ENSG00000175938	ORAI3	ENSG00000175938.7	1015.87	0.393494	0.390993	1.0064	0.314225	0.764154
ENSG00000198626	RYR2	ENSG00000198626.17	285845	-0.24495	0.256279	-0.955796	0.339175	0.780754
ENSG00000185313	SCN10A	ENSG00000185313.8	8.88276	1.75317	0.984891	1.78007	0.075065	0.438241
ENSG00000168356	SCN11A	ENSG00000168356.12	29.3258	-0.102425	0.474915	-0.21567	0.829245	0.967564
ENSG00000144285	SCN1A	ENSG00000144285.21	134.887	-0.468685	0.434948	-1.07757	0.281227	0.73992
ENSG00000136531	SCN2A	ENSG00000136531.16	21.4565	-0.772654	0.411586	-1.87726	0.0604825	0.39527
ENSG00000153253	SCN3A	ENSG00000153253.18	932.717	-0.124782	0.287585	-0.433897	0.664363	0.923578
ENSG00000007314	SCN4A	ENSG00000007314.12	278.523	-0.201973	0.450972	-0.447862	0.654253	0.92103
ENSG00000183873	SCN5A	ENSG00000183873.15	13064.2	0.44534	0.267101	1.66731	0.0954531	0.488256
ENSG00000136546	SCN7A	ENSG00000136546.16	10763.3	-0.387092	0.21085	-1.83586	0.0663783	0.413211
ENSG00000196876	SCN8A	ENSG00000196876.17	105.156	-0.334472	0.258822	-1.29228	0.196259	0.658343
ENSG00000169432	SCN9A	ENSG00000169432.16	319.256	-0.41465	0.248197	-1.67065	0.0947914	0.487314
ENSG00000167323	STIM1	ENSG00000167323.11	2398.52	0.313208	0.142852	2.19254	0.0283408	0.267357
ENSG00000144935	TRPC1	ENSG00000144935.15	1609.21	0.00433675	0.156525	0.0277064	0.977896	0.995254
ENSG00000182048	TRPC2	ENSG00000182048.11	9.47456	-0.221718	1.13962	-0.194554	0.845742	0.970841
ENSG00000138741	TRPC3	ENSG00000138741.11	46.0777	0.746271	0.420453	1.77492	0.0759108	0.440668
ENSG00000133107	TRPC4	ENSG00000133107.14	291.698	-2.03085	0.433647	-4.68319	2.82439e-06	0.000368871
ENSG00000072315	TRPC5	ENSG00000072315.3	2.00681	0.864488	1.67571	0.515892	0.60593	NA
ENSG00000137672	TRPC6	ENSG00000137672.13	182.352	0.118115	0.252108	0.468508	0.639421	0.916785
