# Supplementary material for: Electrical Remodeling in Right Ventricular Failure Due to Pulmonary Hypertension: Unraveling Novel Therapeutic Targets
Source: Int J Mol Sci. 2023 Feb 27;24(5):4633. doi: 10.3390/ijms24054633 (PMC10003421; doi:10.3390/ijms24054633)
Supplement: Supplementary file 1 [file ijms-24-04633-s001.zip › SupplementalTable-S2.xlsx]

## Sheet: S2_DvsCtrl
ensembl_gene_id	hgnc_symbol	gencode.id	baseMean	log2FoldChange	lfcSE	stat	pvalue	padj
ENSG00000174437	ATP2A2	ENSG00000174437.17	231032	-2.62282	0.295015	-8.89045	6.08635e-19	4.31231e-17
ENSG00000141837	CACNA1A	ENSG00000141837.20	307.609	0.158274	0.218493	0.724388	0.468827	0.605763
ENSG00000148408	CACNA1B	ENSG00000148408.13	33.6012	-4.23116	0.952609	-4.44165	8.92705e-06	5.54306e-05
ENSG00000151067	CACNA1C	ENSG00000151067.22	6486.25	-1.37618	0.205696	-6.69038	2.2259e-11	4.20386e-10
ENSG00000157388	CACNA1D	ENSG00000157388.19	77.4425	-2.26371	0.397721	-5.69169	1.25788e-08	1.4198e-07
ENSG00000198216	CACNA1E	ENSG00000198216.12	257.853	-5.44203	0.56319	-9.66286	4.33585e-22	5.05434e-20
ENSG00000102001	CACNA1F	ENSG00000102001.12	15.6571	-0.162349	0.755679	-0.214839	0.829893	0.891681
ENSG00000006283	CACNA1G	ENSG00000006283.18	166.991	-1.84695	0.499806	-3.69534	0.000219589	0.000974021
ENSG00000196557	CACNA1H	ENSG00000196557.13	2285.35	0.420881	0.196438	2.14256	0.0321481	0.0743927
ENSG00000100346	CACNA1I	ENSG00000100346.18	7.35986	0.257567	1.43092	0.180001	0.857152	0.909914
ENSG00000081248	CACNA1S	ENSG00000081248.11	5.39906	-2.62237	1.42046	-1.84615	0.064871	0.132881
ENSG00000153956	CACNA2D1	ENSG00000153956.16	6719.34	-1.34487	0.274495	-4.89942	9.61185e-07	7.43294e-06
ENSG00000007402	CACNA2D2	ENSG00000007402.11	714.094	-0.964651	0.221879	-4.34765	1.37607e-05	8.15409e-05
ENSG00000157445	CACNA2D3	ENSG00000157445.15	2641.32	-1.95232	0.387741	-5.03511	4.77571e-07	3.94886e-06
ENSG00000151062	CACNA2D4	ENSG00000151062.15	91.9447	-0.334879	0.354837	-0.943752	0.345296	0.485353
ENSG00000111262	KCNA1	ENSG00000111262.6	0.134081	2.26104	3.88408	0.582129	0.56048	NA
ENSG00000143105	KCNA10	ENSG00000143105.7	0.11141	0	3.89406	0	1	NA
ENSG00000177301	KCNA2	ENSG00000177301.15	732.862	-3.35923	0.424666	-7.91029	2.56782e-15	9.9108e-14
ENSG00000177272	KCNA3	ENSG00000177272.9	45.6888	-0.667702	0.468939	-1.42386	0.154488	0.264955
ENSG00000182255	KCNA4	ENSG00000182255.7	417.612	-0.894029	0.434664	-2.05683	0.0397026	0.0888128
ENSG00000130037	KCNA5	ENSG00000130037.5	1382.75	-0.988859	0.346016	-2.85784	0.00426531	0.0131735
ENSG00000151079	KCNA6	ENSG00000151079.7	191	-1.15166	0.529609	-2.17454	0.0296645	0.0694513
ENSG00000104848	KCNA7	ENSG00000104848.1	127.92	0.583955	0.62136	0.939801	0.34732	0.48751
ENSG00000158445	KCNB1	ENSG00000158445.10	1011.61	-0.79086	0.458431	-1.72514	0.0845015	0.164739
ENSG00000182674	KCNB2	ENSG00000182674.6	1.8414	-2.25392	1.86417	-1.20908	0.226633	0.355713
ENSG00000129159	KCNC1	ENSG00000129159.7	13.1534	-0.103131	0.821733	-0.125504	0.900125	0.938073
ENSG00000166006	KCNC2	ENSG00000166006.13	0	NA	NA	NA	NA	NA
ENSG00000131398	KCNC3	ENSG00000131398.14	395.927	0.481612	0.286881	1.67879	0.0931935	0.17816
ENSG00000116396	KCNC4	ENSG00000116396.14	1711.71	-0.435731	0.239871	-1.81652	0.0692906	0.140334
ENSG00000102057	KCND1	ENSG00000102057.10	179.56	0.416652	0.26998	1.54327	0.122766	0.221689
ENSG00000184408	KCND2	ENSG00000184408.10	28.2364	4.34729	0.881111	4.93387	8.06159e-07	6.34356e-06
ENSG00000171385	KCND3	ENSG00000171385.9	3534.8	-1.32114	0.434479	-3.04074	0.00235994	0.00785927
ENSG00000162975	KCNF1	ENSG00000162975.5	26.9209	1.6789	0.530943	3.1621	0.00156634	0.00549811
ENSG00000026559	KCNG1	ENSG00000026559.14	62.4405	1.83591	0.567692	3.23399	0.00122072	0.00443005
ENSG00000178342	KCNG2	ENSG00000178342.4	75.4208	4.57073	0.991848	4.6083	4.05979e-06	2.72111e-05
ENSG00000171126	KCNG3	ENSG00000171126.8	0.0983088	0	3.89406	0	1	NA
ENSG00000168418	KCNG4	ENSG00000168418.7	0	NA	NA	NA	NA	NA
ENSG00000143473	KCNH1	ENSG00000143473.13	6.87958	-0.772156	1.16127	-0.664924	0.506099	0.638873
ENSG00000055118	KCNH2	ENSG00000055118.15	11926.1	-1.68326	0.273804	-6.14766	7.86358e-10	1.10658e-08
ENSG00000135519	KCNH3	ENSG00000135519.8	53.6283	-0.188014	0.39159	-0.48013	0.631135	0.744167
ENSG00000089558	KCNH4	ENSG00000089558.9	38.0279	1.80369	0.519163	3.47423	0.000512329	0.00207438
ENSG00000140015	KCNH5	ENSG00000140015.20	0.659366	2.54301	3.85069	0.660403	0.508995	NA
ENSG00000173826	KCNH6	ENSG00000173826.14	0.113098	0	3.89406	0	1	NA
ENSG00000184611	KCNH7	ENSG00000184611.12	7.30501	-4.36253	1.57983	-2.76139	0.00575567	0.0171251
ENSG00000183960	KCNH8	ENSG00000183960.9	37.8505	-2.52151	0.6622	-3.80778	0.00014022	0.000655684
ENSG00000151704	KCNJ1	ENSG00000151704.15	17.5066	-3.16689	0.688754	-4.598	4.26565e-06	2.8446e-05
ENSG00000177807	KCNJ10	ENSG00000177807.10	37.5913	0.0424669	0.710048	0.0598084	0.952308	0.970449
ENSG00000187486	KCNJ11	ENSG00000187486.5	1709.82	-1.01587	0.30475	-3.33345	0.00085775	0.00324774
ENSG00000184185	KCNJ12	ENSG00000184185.10	1744.11	-0.953365	0.281566	-3.38593	0.000709367	0.00275483
ENSG00000115474	KCNJ13	ENSG00000115474.7	22.6417	0.370991	0.711216	0.521629	0.601929	0.721015
ENSG00000182324	KCNJ14	ENSG00000182324.6	92.6422	2.35601	0.396584	5.94076	2.83705e-09	3.64589e-08
ENSG00000157551	KCNJ15	ENSG00000157551.19	79.9278	1.1392	0.378089	3.01305	0.00258636	0.00851306
ENSG00000153822	KCNJ16	ENSG00000153822.13	7.62763	4.58538	1.60116	2.86378	0.00418618	0.0129652
ENSG00000260458	KCNJ18	ENSG00000260458.3	19.3836	-6.0743	1.42296	-4.26879	1.96534e-05	0.000112294
ENSG00000123700	KCNJ2	ENSG00000123700.4	4178.98	-1.43517	0.24561	-5.84327	5.11852e-09	6.2254e-08
ENSG00000162989	KCNJ3	ENSG00000162989.5	99.2494	-2.69979	0.762244	-3.5419	0.000397257	0.00165348
ENSG00000168135	KCNJ4	ENSG00000168135.4	2750.99	1.4413	0.410876	3.50789	0.000451683	0.00185385
ENSG00000120457	KCNJ5	ENSG00000120457.12	1149.15	-1.78276	0.314659	-5.66569	1.46435e-08	1.63308e-07
ENSG00000157542	KCNJ6	ENSG00000157542.11	39.1893	-1.1262	0.594651	-1.89388	0.0582413	0.121611
ENSG00000121361	KCNJ8	ENSG00000121361.5	3608.72	0.839864	0.233781	3.59253	0.000327482	0.00139194
ENSG00000162728	KCNJ9	ENSG00000162728.5	7.41254	-1.83153	1.22016	-1.50105	0.133342	0.236225
ENSG00000135750	KCNK1	ENSG00000135750.15	1250.63	-1.3235	0.359279	-3.68377	0.000229811	0.00101285
ENSG00000100433	KCNK10	ENSG00000100433.15	12.2309	-2.57781	1.1626	-2.21727	0.0266045	0.0633357
ENSG00000184261	KCNK12	ENSG00000184261.4	66.3297	-2.55322	0.575924	-4.43327	9.28165e-06	5.73435e-05
ENSG00000152315	KCNK13	ENSG00000152315.5	133.933	-2.88127	0.603063	-4.77772	1.77296e-06	1.28846e-05
ENSG00000124249	KCNK15	ENSG00000124249.7	110.724	2.81131	0.478924	5.87006	4.3565e-09	5.37821e-08
ENSG00000095981	KCNK16	ENSG00000095981.10	0	NA	NA	NA	NA	NA
ENSG00000124780	KCNK17	ENSG00000124780.14	40.2396	-4.20529	0.745993	-5.63717	1.72866e-08	1.89778e-07
ENSG00000186795	KCNK18	ENSG00000186795.1	0	NA	NA	NA	NA	NA
ENSG00000082482	KCNK2	ENSG00000082482.13	37.9723	2.05927	0.75903	2.71303	0.00666716	0.0194628
ENSG00000171303	KCNK3	ENSG00000171303.7	186.774	0.814222	0.450632	1.80684	0.0707867	0.142702
ENSG00000182450	KCNK4	ENSG00000182450.13	0.120104	0.0216696	3.89406	0.00556477	0.99556	NA
ENSG00000164626	KCNK5	ENSG00000164626.9	128.877	-0.762672	0.410125	-1.85961	0.0629412	0.129713
ENSG00000099337	KCNK6	ENSG00000099337.5	3203.77	1.60244	0.38172	4.19795	2.69338e-05	0.000148839
ENSG00000173338	KCNK7	ENSG00000173338.12	41.5329	1.11675	0.417848	2.67263	0.00752603	0.0216081
ENSG00000169427	KCNK9	ENSG00000169427.8	7.97598	-1.23797	1.3409	-0.923234	0.355885	0.496275
ENSG00000156113	KCNMA1	ENSG00000156113.23	311.106	0.560075	0.350424	1.59828	0.109982	0.203034
ENSG00000105642	KCNN1	ENSG00000105642.15	5.98876	-0.679367	0.933422	-0.727825	0.466721	0.603606
ENSG00000080709	KCNN2	ENSG00000080709.15	1128.79	-3.20624	0.284335	-11.2763	1.71863e-29	5.99005e-27
ENSG00000143603	KCNN3	ENSG00000143603.19	1728.2	-0.643479	0.325373	-1.97766	0.0479667	0.103807
ENSG00000104783	KCNN4	ENSG00000104783.14	61.7487	1.01243	0.454359	2.22827	0.0258626	0.0618597
ENSG00000053918	KCNQ1	ENSG00000053918.17	3150.99	-0.914695	0.22097	-4.13946	3.48128e-05	0.000187624
ENSG00000075043	KCNQ2	ENSG00000075043.18	36.7952	2.27283	2.39224	0.950085	0.342069	0.48229
ENSG00000184156	KCNQ3	ENSG00000184156.17	161.965	1.20121	0.361922	3.31897	0.000903486	0.00340336
ENSG00000117013	KCNQ4	ENSG00000117013.17	349.623	-0.629924	0.269564	-2.33682	0.0194485	0.0485649
ENSG00000185760	KCNQ5	ENSG00000185760.15	10.0385	0.167105	0.786397	0.212494	0.831721	0.892895
ENSG00000124134	KCNS1	ENSG00000124134.9	9.38686	2.41761	1.12232	2.15413	0.0312302	0.0725041
ENSG00000156486	KCNS2	ENSG00000156486.8	31.2671	2.05019	1.13537	1.80575	0.0709575	0.142988
ENSG00000170745	KCNS3	ENSG00000170745.12	688.975	-0.0402839	0.243805	-0.16523	0.868763	0.917672
ENSG00000107147	KCNT1	ENSG00000107147.13	623.197	-2.51053	0.289119	-8.68339	3.84137e-18	2.38393e-16
ENSG00000162687	KCNT2	ENSG00000162687.17	271.762	2.46099	0.396772	6.20253	5.55613e-10	8.09947e-09
ENSG00000164794	KCNV1	ENSG00000164794.9	0.99248	1.45259	3.06771	0.473508	0.635851	NA
ENSG00000168263	KCNV2	ENSG00000168263.9	7.4872	1.02611	1.31968	0.777549	0.436835	0.576317
ENSG00000102452	NALCN	ENSG00000102452.17	937.81	-1.95776	0.340969	-5.74174	9.37076e-09	1.08357e-07
ENSG00000276045	ORAI1	ENSG00000276045.3	523.825	0.778299	0.375963	2.07015	0.0384385	0.0864559
ENSG00000160991	ORAI2	ENSG00000160991.16	790.85	1.62926	0.237336	6.86477	6.65991e-12	1.36704e-10
ENSG00000175938	ORAI3	ENSG00000175938.7	1015.87	0.321253	0.449426	0.714806	0.474729	0.611133
ENSG00000198626	RYR2	ENSG00000198626.17	285845	-1.40923	0.294447	-4.78602	1.7012e-06	1.24049e-05
ENSG00000185313	SCN10A	ENSG00000185313.8	8.88276	1.05564	1.14363	0.923058	0.355977	0.496315
ENSG00000168356	SCN11A	ENSG00000168356.12	29.3258	-0.521117	0.556617	-0.93622	0.34916	0.489344
ENSG00000144285	SCN1A	ENSG00000144285.21	134.887	-5.00979	0.569645	-8.79457	1.43592e-18	9.50989e-17
ENSG00000136531	SCN2A	ENSG00000136531.16	21.4565	0.426331	0.469004	0.909013	0.363343	0.504168
ENSG00000153253	SCN3A	ENSG00000153253.18	932.717	0.120267	0.330641	0.36374	0.716052	0.8096
ENSG00000007314	SCN4A	ENSG00000007314.12	278.523	0.862086	0.517939	1.66446	0.0960215	0.182296
ENSG00000183873	SCN5A	ENSG00000183873.15	13064.2	-1.83846	0.307057	-5.98734	2.13302e-09	2.79528e-08
ENSG00000136546	SCN7A	ENSG00000136546.16	10763.3	-0.956563	0.24234	-3.9472	7.90715e-05	0.000390268
ENSG00000196876	SCN8A	ENSG00000196876.17	105.156	-0.88265	0.304433	-2.89932	0.00373967	0.0117253
ENSG00000169432	SCN9A	ENSG00000169432.16	319.256	-0.923806	0.287612	-3.21199	0.00131817	0.00473442
ENSG00000167323	STIM1	ENSG00000167323.11	2398.52	-0.446149	0.164675	-2.70926	0.0067433	0.0196518
ENSG00000144935	TRPC1	ENSG00000144935.15	1609.21	-0.325209	0.180371	-1.803	0.0713885	0.14379
ENSG00000182048	TRPC2	ENSG00000182048.11	9.47456	-0.661176	1.32462	-0.499144	0.617678	0.733893
ENSG00000138741	TRPC3	ENSG00000138741.11	46.0777	0.741463	0.486306	1.52469	0.127337	0.228152
ENSG00000133107	TRPC4	ENSG00000133107.14	291.698	-0.0504268	0.496939	-0.101475	0.919174	0.949631
ENSG00000072315	TRPC5	ENSG00000072315.3	2.00681	0.472797	1.9557	0.241754	0.808971	0.876902
ENSG00000137672	TRPC6	ENSG00000137672.13	182.352	1.13862	0.289163	3.93764	8.22876e-05	0.000405214
