# Supplementary material for: Electrical Remodeling in Right Ventricular Failure Due to Pulmonary Hypertension: Unraveling Novel Therapeutic Targets
Source: Int J Mol Sci. 2023 Feb 27;24(5):4633. doi: 10.3390/ijms24054633 (PMC10003421; doi:10.3390/ijms24054633)
Supplement: Supplementary file 1 [file ijms-24-04633-s001.zip › SupplementalTable-S3.xlsx]

## Sheet: S3_DvsC
ensembl_gene_id	hgnc_symbol	gencode.id	baseMean	log2FoldChange	lfcSE	stat	pvalue	padj
ENSG00000174437	ATP2A2	ENSG00000174437.17	231032	-1.78285	0.308133	-5.78597	7.20951e-09	1.5432e-07
ENSG00000141837	CACNA1A	ENSG00000141837.20	307.609	0.279485	0.228333	1.22403	0.220942	0.375202
ENSG00000148408	CACNA1B	ENSG00000148408.13	33.6012	-2.8976	0.990708	-2.92478	0.00344705	0.013935
ENSG00000151067	CACNA1C	ENSG00000151067.22	6486.25	-1.19059	0.214828	-5.54207	2.98913e-08	5.39488e-07
ENSG00000157388	CACNA1D	ENSG00000157388.19	77.4425	-1.5293	0.414905	-3.6859	0.000227893	0.00139818
ENSG00000198216	CACNA1E	ENSG00000198216.12	257.853	-1.69901	0.588832	-2.88538	0.00390938	0.0154891
ENSG00000102001	CACNA1F	ENSG00000102001.12	15.6571	-0.552791	0.787081	-0.702331	0.482473	0.643795
ENSG00000006283	CACNA1G	ENSG00000006283.18	166.991	-0.893806	0.522233	-1.71151	0.0869872	0.19043
ENSG00000196557	CACNA1H	ENSG00000196557.13	2285.35	0.579953	0.205206	2.8262	0.00471035	0.018093
ENSG00000100346	CACNA1I	ENSG00000100346.18	7.35986	0.145183	1.49412	0.09717	0.922591	0.955517
ENSG00000081248	CACNA1S	ENSG00000081248.11	5.39906	-3.7112	1.46369	-2.53551	0.0112284	0.0372461
ENSG00000153956	CACNA2D1	ENSG00000153956.16	6719.34	-1.73656	0.286672	-6.05765	1.38123e-09	3.54334e-08
ENSG00000007402	CACNA2D2	ENSG00000007402.11	714.094	-1.36141	0.231482	-5.88128	4.07108e-09	9.26288e-08
ENSG00000157445	CACNA2D3	ENSG00000157445.15	2641.32	-0.716032	0.405017	-1.7679	0.0770768	0.173807
ENSG00000151062	CACNA2D4	ENSG00000151062.15	91.9447	-0.35737	0.370379	-0.964878	0.334606	0.50237
ENSG00000111262	KCNA1	ENSG00000111262.6	0.134081	2.17309	4.0577	0.535546	0.592272	NA
ENSG00000143105	KCNA10	ENSG00000143105.7	0.11141	-0.291303	4.06725	-0.0716216	0.942903	NA
ENSG00000177301	KCNA2	ENSG00000177301.15	732.862	-2.16543	0.443385	-4.88387	1.04025e-06	1.24674e-05
ENSG00000177272	KCNA3	ENSG00000177272.9	45.6888	-1.08811	0.488102	-2.22926	0.0257966	0.0733003
ENSG00000182255	KCNA4	ENSG00000182255.7	417.612	-2.18848	0.453453	-4.82625	1.39125e-06	1.60338e-05
ENSG00000130037	KCNA5	ENSG00000130037.5	1382.75	-0.577801	0.361413	-1.59873	0.109881	0.226933
ENSG00000151079	KCNA6	ENSG00000151079.7	191	-0.0489711	0.553653	-0.0884509	0.929518	0.959792
ENSG00000104848	KCNA7	ENSG00000104848.1	127.92	0.993663	0.649428	1.53006	0.126002	0.250982
ENSG00000158445	KCNB1	ENSG00000158445.10	1011.61	-0.223561	0.478859	-0.466861	0.640599	0.771944
ENSG00000182674	KCNB2	ENSG00000182674.6	1.8414	-3.71335	1.91895	-1.93509	0.0529791	0.129904
ENSG00000129159	KCNC1	ENSG00000129159.7	13.1534	-0.112842	0.857947	-0.131525	0.89536	0.940616
ENSG00000166006	KCNC2	ENSG00000166006.13	0	NA	NA	NA	NA	NA
ENSG00000131398	KCNC3	ENSG00000131398.14	395.927	0.480461	0.299682	1.60324	0.108882	0.225499
ENSG00000116396	KCNC4	ENSG00000116396.14	1711.71	-0.160949	0.250558	-0.642363	0.520638	0.676901
ENSG00000102057	KCND1	ENSG00000102057.10	179.56	0.722752	0.282483	2.55857	0.0105103	0.0353138
ENSG00000184408	KCND2	ENSG00000184408.10	28.2364	3.03836	0.912743	3.32882	0.000872143	0.00437516
ENSG00000171385	KCND3	ENSG00000171385.9	3534.8	-0.829768	0.4538	-1.82849	0.0674761	0.156873
ENSG00000162975	KCNF1	ENSG00000162975.5	26.9209	0.618654	0.550451	1.1239	0.261054	0.422855
ENSG00000026559	KCNG1	ENSG00000026559.14	62.4405	1.47338	0.592686	2.48594	0.0129211	0.0418371
ENSG00000178342	KCNG2	ENSG00000178342.4	75.4208	3.29378	1.03322	3.18787	0.00143325	0.00666657
ENSG00000171126	KCNG3	ENSG00000171126.8	0.0983088	-0.291303	4.06725	-0.0716216	0.942903	NA
ENSG00000168418	KCNG4	ENSG00000168418.7	0	NA	NA	NA	NA	NA
ENSG00000143473	KCNH1	ENSG00000143473.13	6.87958	-1.68283	1.20446	-1.39716	0.162364	0.301343
ENSG00000055118	KCNH2	ENSG00000055118.15	11926.1	-1.42117	0.285972	-4.96961	6.70863e-07	8.48834e-06
ENSG00000135519	KCNH3	ENSG00000135519.8	53.6283	-0.56594	0.407775	-1.38787	0.165175	0.305312
ENSG00000089558	KCNH4	ENSG00000089558.9	38.0279	1.56079	0.542252	2.87834	0.00399773	0.0157796
ENSG00000140015	KCNH5	ENSG00000140015.20	0.659366	2.2759	4.02475	0.565477	0.57175	NA
ENSG00000173826	KCNH6	ENSG00000173826.14	0.113098	-0.291303	4.06725	-0.0716216	0.942903	NA
ENSG00000184611	KCNH7	ENSG00000184611.12	7.30501	-5.63704	1.63022	-3.45783	0.000544548	0.00294308
ENSG00000183960	KCNH8	ENSG00000183960.9	37.8505	-1.68945	0.690794	-2.44567	0.0144584	0.0458039
ENSG00000151704	KCNJ1	ENSG00000151704.15	17.5066	-2.83958	0.71102	-3.99367	6.50582e-05	0.000468771
ENSG00000177807	KCNJ10	ENSG00000177807.10	37.5913	0.660745	0.743116	0.889155	0.37392	0.541566
ENSG00000187486	KCNJ11	ENSG00000187486.5	1709.82	-0.612186	0.318309	-1.92324	0.0544493	0.13276
ENSG00000184185	KCNJ12	ENSG00000184185.10	1744.11	-0.837017	0.294063	-2.84639	0.00442184	0.0171654
ENSG00000115474	KCNJ13	ENSG00000115474.7	22.6417	1.1356	0.746416	1.52141	0.128157	0.254038
ENSG00000182324	KCNJ14	ENSG00000182324.6	92.6422	1.73468	0.41339	4.19624	2.71385e-05	0.000219552
ENSG00000157551	KCNJ15	ENSG00000157551.19	79.9278	0.492883	0.393892	1.25131	0.21082	0.362858
ENSG00000153822	KCNJ16	ENSG00000153822.13	7.62763	0.750349	1.61866	0.463563	0.642961	0.773948
ENSG00000260458	KCNJ18	ENSG00000260458.3	19.3836	-6.85122	1.46733	-4.66918	3.02408e-06	3.1878e-05
ENSG00000123700	KCNJ2	ENSG00000123700.4	4178.98	-1.67796	0.256486	-6.5421	6.06625e-11	2.13022e-09
ENSG00000162989	KCNJ3	ENSG00000162989.5	99.2494	-1.53562	0.796063	-1.92901	0.0537291	0.131318
ENSG00000168135	KCNJ4	ENSG00000168135.4	2750.99	-0.0317772	0.42907	-0.0740605	0.940962	0.96645
ENSG00000120457	KCNJ5	ENSG00000120457.12	1149.15	-2.17386	0.32846	-6.61834	3.63265e-11	1.34596e-09
ENSG00000157542	KCNJ6	ENSG00000157542.11	39.1893	0.0142754	0.623379	0.0229001	0.98173	0.990264
ENSG00000121361	KCNJ8	ENSG00000121361.5	3608.72	0.56107	0.244166	2.29791	0.0215671	0.0632722
ENSG00000162728	KCNJ9	ENSG00000162728.5	7.41254	-1.19525	1.2739	-0.93826	0.348111	0.516404
ENSG00000135750	KCNK1	ENSG00000135750.15	1250.63	-0.474233	0.375313	-1.26357	0.206386	0.357579
ENSG00000100433	KCNK10	ENSG00000100433.15	12.2309	-2.48663	1.20887	-2.05699	0.0396874	0.103599
ENSG00000184261	KCNK12	ENSG00000184261.4	66.3297	-2.63257	0.599212	-4.39339	1.11599e-05	0.00010098
ENSG00000152315	KCNK13	ENSG00000152315.5	133.933	-2.62487	0.628791	-4.17447	2.98684e-05	0.000237801
ENSG00000124249	KCNK15	ENSG00000124249.7	110.724	2.03768	0.499305	4.08102	4.48383e-05	0.000339607
ENSG00000095981	KCNK16	ENSG00000095981.10	0	NA	NA	NA	NA	NA
ENSG00000124780	KCNK17	ENSG00000124780.14	40.2396	-4.16771	0.770025	-5.41244	6.21723e-08	1.03485e-06
ENSG00000186795	KCNK18	ENSG00000186795.1	0	NA	NA	NA	NA	NA
ENSG00000082482	KCNK2	ENSG00000082482.13	37.9723	2.56053	0.795527	3.21865	0.00128795	0.00609256
ENSG00000171303	KCNK3	ENSG00000171303.7	186.774	0.253753	0.470358	0.539489	0.589549	0.733439
ENSG00000182450	KCNK4	ENSG00000182450.13	0.120104	0	4.06725	0	1	NA
ENSG00000164626	KCNK5	ENSG00000164626.9	128.877	0.110008	0.429151	0.256338	0.79769	0.879154
ENSG00000099337	KCNK6	ENSG00000099337.5	3203.77	1.09037	0.398677	2.73497	0.00623859	0.0229155
ENSG00000173338	KCNK7	ENSG00000173338.12	41.5329	0.770595	0.435753	1.76842	0.0769903	0.173705
ENSG00000169427	KCNK9	ENSG00000169427.8	7.97598	-2.07317	1.39339	-1.48786	0.136789	0.266071
ENSG00000156113	KCNMA1	ENSG00000156113.23	311.106	-0.220255	0.365632	-0.602395	0.546911	0.69908
ENSG00000105642	KCNN1	ENSG00000105642.15	5.98876	-1.44365	0.964779	-1.49635	0.134562	0.262997
ENSG00000080709	KCNN2	ENSG00000080709.15	1128.79	-2.53011	0.296723	-8.52684	1.50398e-17	2.55267e-15
ENSG00000143603	KCNN3	ENSG00000143603.19	1728.2	-0.9196	0.339792	-2.70636	0.00680249	0.0245679
ENSG00000104783	KCNN4	ENSG00000104783.14	61.7487	0.00975751	0.472684	0.0206428	0.983531	0.991056
ENSG00000053918	KCNQ1	ENSG00000053918.17	3150.99	-1.03212	0.23076	-4.4727	7.72365e-06	7.31983e-05
ENSG00000075043	KCNQ2	ENSG00000075043.18	36.7952	3.26012	2.50051	1.30378	0.192309	0.340288
ENSG00000184156	KCNQ3	ENSG00000184156.17	161.965	0.899159	0.377884	2.37946	0.0173381	0.0530951
ENSG00000117013	KCNQ4	ENSG00000117013.17	349.623	-0.487339	0.281516	-1.73112	0.08343	0.184664
ENSG00000185760	KCNQ5	ENSG00000185760.15	10.0385	0.743882	0.82617	0.900398	0.367908	0.536024
ENSG00000124134	KCNS1	ENSG00000124134.9	9.38686	1.87284	1.16993	1.60081	0.109418	0.226287
ENSG00000156486	KCNS2	ENSG00000156486.8	31.2671	1.00311	1.18414	0.847116	0.396931	0.56452
ENSG00000170745	KCNS3	ENSG00000170745.12	688.975	-0.161246	0.254594	-0.633347	0.526507	0.681736
ENSG00000107147	KCNT1	ENSG00000107147.13	623.197	-2.09906	0.301687	-6.95775	3.45758e-12	1.72397e-10
ENSG00000162687	KCNT2	ENSG00000162687.17	271.762	2.41832	0.414662	5.83201	5.47623e-09	1.20369e-07
ENSG00000164794	KCNV1	ENSG00000164794.9	0.99248	-1.25207	3.15988	-0.396239	0.691928	NA
ENSG00000168263	KCNV2	ENSG00000168263.9	7.4872	-0.449462	1.36987	-0.328105	0.742833	0.844143
ENSG00000102452	NALCN	ENSG00000102452.17	937.81	-0.892188	0.356198	-2.50476	0.0122536	0.0400808
ENSG00000276045	ORAI1	ENSG00000276045.3	523.825	0.404965	0.392604	1.03148	0.302314	0.469264
ENSG00000160991	ORAI2	ENSG00000160991.16	790.85	1.33822	0.247867	5.39894	6.70365e-08	1.10813e-06
ENSG00000175938	ORAI3	ENSG00000175938.7	1015.87	-0.0722414	0.469366	-0.153913	0.877679	0.929834
ENSG00000198626	RYR2	ENSG00000198626.17	285845	-1.16428	0.307539	-3.78578	0.000153224	0.0009891
ENSG00000185313	SCN10A	ENSG00000185313.8	8.88276	-0.697533	1.18426	-0.589002	0.55586	0.706354
ENSG00000168356	SCN11A	ENSG00000168356.12	29.3258	-0.418691	0.581139	-0.720467	0.471237	0.634319
ENSG00000144285	SCN1A	ENSG00000144285.21	134.887	-4.5411	0.589569	-7.70242	1.33516e-14	1.19333e-12
ENSG00000136531	SCN2A	ENSG00000136531.16	21.4565	1.19898	0.495641	2.41906	0.0155607	0.0486719
ENSG00000153253	SCN3A	ENSG00000153253.18	932.717	0.245049	0.34537	0.709527	0.477997	0.639754
ENSG00000007314	SCN4A	ENSG00000007314.12	278.523	1.06406	0.541136	1.96634	0.0492591	0.122544
ENSG00000183873	SCN5A	ENSG00000183873.15	13064.2	-2.2838	0.320692	-7.12146	1.06791e-12	6.07231e-11
ENSG00000136546	SCN7A	ENSG00000136546.16	10763.3	-0.569471	0.253117	-2.24983	0.0244598	0.0701842
ENSG00000196876	SCN8A	ENSG00000196876.17	105.156	-0.548178	0.318059	-1.72351	0.0847963	0.186888
ENSG00000169432	SCN9A	ENSG00000169432.16	319.256	-0.509156	0.300477	-1.69449	0.0901717	0.195554
ENSG00000167323	STIM1	ENSG00000167323.11	2398.52	-0.759358	0.171932	-4.41662	1.00258e-05	9.17057e-05
ENSG00000144935	TRPC1	ENSG00000144935.15	1609.21	-0.329546	0.18837	-1.74946	0.080211	0.17906
ENSG00000182048	TRPC2	ENSG00000182048.11	9.47456	-0.439458	1.38358	-0.317623	0.750771	0.849373
ENSG00000138741	TRPC3	ENSG00000138741.11	46.0777	-0.00480761	0.506237	-0.00949675	0.992423	0.996411
ENSG00000133107	TRPC4	ENSG00000133107.14	291.698	1.98043	0.520363	3.80586	0.000141312	0.000922478
ENSG00000072315	TRPC5	ENSG00000072315.3	2.00681	-0.39169	2.03077	-0.192878	0.847055	0.91112
ENSG00000137672	TRPC6	ENSG00000137672.13	182.352	1.0205	0.302101	3.37802	0.000730099	0.00376893
