# Supplementary material for: Electrical Remodeling in Right Ventricular Failure Due to Pulmonary Hypertension: Unraveling Novel Therapeutic Targets
Source: Int J Mol Sci. 2023 Feb 27;24(5):4633. doi: 10.3390/ijms24054633 (PMC10003421; doi:10.3390/ijms24054633)
Supplement: Supplementary file 1 [file ijms-24-04633-s001.zip › SupplementalTable-S4.xlsx]

## Sheet: S4_MCT
Ensembl ID	hgnc_symbol	baseMean	log2FoldChange	lfcSE	stat	pvalue	padj
ENSRNOG00000001285	ATP2A2 SERCA2a	330578	-1.12305	0.256069	-4.38572	1.15602e-05	0.00010013
ENSRNOG00000052707	CACNA1A	562.893	-0.173301	0.216838	-0.799218	0.424164	0.558687
ENSRNOG00000004560	CACNA1B	7.23846	0.504689	0.377945	1.33535	0.181762	0.291224
ENSRNOG00000007090	CACNA1C	5606.03	-0.762758	0.196563	-3.88047	0.000104253	0.000571684
ENSRNOG00000013147	CACNA1D	119.187	-0.703453	0.2028	-3.46871	0.000522968	0.00218139
ENSRNOG00000002863	CACNA1E	5.31107	-0.246521	0.389328	-0.633197	0.526605	0.651261
ENSRNOG00000010348	CACNA1F	2.6455	0.127743	0.386891	0.330179	0.741265	0.827299
ENSRNOG00000060528	CACNA1G	2540.3	1.26621	0.318604	3.97425	7.06006e-05	0.000416153
ENSRNOG00000033893	CACNA1H	1820.47	1.21301	0.343729	3.52899	0.000417147	0.00180829
ENSRNOG00000060407	CACNA1I	8.56426	1.57725	0.388699	4.05778	4.95413e-05	0.000312559
ENSRNOG00000046231	CACNA1S	1.80671	0.609705	0.373682	1.63161	0.102761	0.183964
ENSRNOG00000033531	CACNA2D1	2152.47	-0.296015	0.107985	-2.74126	0.00612039	0.0173395
ENSRNOG00000015835	CACNA2D2	1935.06	0.121978	0.186976	0.652372	0.514161	0.639499
ENSRNOG00000031287	CACNA2D3	34.8092	0.108035	0.236361	0.457075	0.647617	0.754449
ENSRNOG00000008031	CACNA2D4	0.555154	0.0616035	0.276134	0.223093	0.823464	NA
ENSRNOG00000019750	KCNA1	0.42302	0	0.246133	0	1	NA
ENSRNOG00000050416	KCNA10	0	NA	NA	NA	NA	NA
ENSRNOG00000018285	KCNA2	1154.31	-1.51586	0.386932	-3.91763	8.94222e-05	0.0005042
ENSRNOG00000062002	KCNA3	74.4919	0.540527	0.185852	2.90838	0.00363312	0.0112001
ENSRNOG00000004918	KCNA4	148.688	-0.661964	0.265898	-2.48954	0.0127908	0.0325501
ENSRNOG00000019719	KCNA5	170.464	-0.406039	0.332154	-1.22244	0.22154	0.340542
ENSRNOG00000052486	KCNA6	35.1547	1.35036	0.386134	3.49713	0.000470289	0.00199962
ENSRNOG00000020779	KCNA7	144.008	-1.30747	0.239137	-5.46747	4.565e-08	1.51063e-06
ENSRNOG00000046949	KCNB1	1294.21	-0.354435	0.159183	-2.22659	0.025975	0.0591315
	KCNB2
ENSRNOG00000055401	KCNC1	20.7833	0.534631	0.336814	1.58732	0.11244	0.197795
ENSRNOG00000004077	KCNC2	17.2472	-1.11924	0.385828	-2.90088	0.00372115	0.0114314
ENSRNOG00000019959	KCNC3	102.115	1.14299	0.179613	6.36365	1.97016e-10	2.17449e-08
ENSRNOG00000060988	KCNC4	22.285	-1.16779	0.306174	-3.81413	0.000136662	0.00071197
ENSRNOG00000039544	KCND1	100.188	0.772238	0.223854	3.44974	0.000561137	0.00231229
	KCND2
ENSRNOG00000014686	KCND3	857.61	-1.02678	0.138516	-7.41271	1.23746e-13	7.33555e-11
ENSRNOG00000024310	KCNF1	0	NA	NA	NA	NA	NA
ENSRNOG00000054314	KCNG1	6.07795	0.629668	0.385866	1.63183	0.102715	0.183899
ENSRNOG00000053640	KCNG2	5414.23	-0.478006	0.153493	-3.11418	0.00184457	0.00634075
ENSRNOG00000004535	KCNG3	5.12942	0.0608262	0.385457	0.157803	0.874612	0.921191
ENSRNOG00000015746	KCNG4	62.5138	0.705012	0.191159	3.68809	0.000225944	0.00108312
ENSRNOG00000003841	KCNH1	10.3843	1.06526	0.3885	2.74199	0.00610687	0.0173064
ENSRNOG00000009872	KCNH2	1777.31	-0.77681	0.239344	-3.24558	0.0011721	0.00433822
ENSRNOG00000057315	KCNH3	0.609955	-0.51001	0.27923	-1.82649	0.0677768	NA
ENSRNOG00000018790	KCNH4	3.52152	0.443808	0.387442	1.14548	0.252009	0.376299
ENSRNOG00000009542	KCNH5	1.22064	0.0505511	0.337838	0.149631	0.881056	0.925809
ENSRNOG00000008078	KCNH6	0.703305	0.848994	0.306402	2.77085	0.00559109	NA
ENSRNOG00000007528	KCNH7	0.184991	0	0.135566	0	1	NA
ENSRNOG00000058626	KCNH8	3.23264	-1.20546	0.387645	-3.10971	0.00187274	0.00641806
ENSRNOG00000059005	KCNJ1	0.831641	-0.195869	0.313677	-0.624427	0.532347	NA
ENSRNOG00000007705	KCNJ10	8.2572	-0.197532	0.365151	-0.540959	0.588536	0.705233
ENSRNOG00000021128	KCNJ11	3878.45	-1.02082	0.223444	-4.56856	4.91085e-06	5.12552e-05
ENSRNOG00000002303	KCNJ12	631.541	-1.34132	0.317655	-4.22256	2.41538e-05	0.000175686
ENSRNOG00000016057	KCNJ13	1.26785	-0.0247819	0.289853	-0.0854984	0.931865	0.959047
ENSRNOG00000021056	KCNJ14	175.321	0.766997	0.22864	3.3546	0.000794799	0.00311365
ENSRNOG00000001656	KCNJ15	71.0639	1.04826	0.233614	4.48714	7.21865e-06	6.90599e-05
ENSRNOG00000004713	KCNJ16	0.88948	-0.13505	0.251415	-0.537161	0.591156	NA
	KCNJ18
ENSRNOG00000004720	KCNJ2	773.223	-0.572898	0.185545	-3.08765	0.00201745	0.00682209
ENSRNOG00000005369	KCNJ3	1170.08	-1.46893	0.347534	-4.22672	2.37124e-05	0.00017318
ENSRNOG00000013869	KCNJ4	0.240302	0.0405582	0.142857	0.283908	0.776481	NA
ENSRNOG00000033796	KCNJ5	1652.59	-0.895595	0.251114	-3.56649	0.000361801	0.00160808
ENSRNOG00000001658	KCNJ6	2.33274	0.555595	0.378261	1.46881	0.141883	0.238743
ENSRNOG00000013463	KCNJ8	1854.13	0.282551	0.0866393	3.26123	0.0011093	0.0041348
ENSRNOG00000007645	KCNJ9	15.4234	0.376999	0.313873	1.20112	0.229704	0.349967
ENSRNOG00000019937	KCNK1	16.4912	-0.178306	0.317556	-0.561493	0.574461	0.693285
ENSRNOG00000003813	KCNK10	3.3015	-0.198386	0.385941	-0.514031	0.60723	0.721815
ENSRNOG00000016110	KCNK12	4.55366	0.236087	0.389237	0.606538	0.544158	0.66675
ENSRNOG00000047363	KCNK13	74.5031	1.3149	0.287336	4.57618	4.73549e-06	4.99054e-05
ENSRNOG00000010816	KCNK15	1.88295	0.404522	0.371506	1.08887	0.276211	0.403884
ENSRNOG00000006422	KCNK16	0.180903	0	0.135254	0	1	NA
	KCNK17
ENSRNOG00000032706	KCNK18	0.0760153	0.0886012	0.123456	0.717677	0.472957	NA
ENSRNOG00000002653	KCNK2	655.579	-2.24216	0.349875	-6.40847	1.46988e-10	1.72566e-08
ENSRNOG00000009790	KCNK3	6054.78	-0.435454	0.227833	-1.91129	0.055968	0.112228
ENSRNOG00000021140	KCNK4	7.04564	-0.0842986	0.362139	-0.232779	0.815933	0.880951
ENSRNOG00000047005	KCNK5	65.8686	-0.856694	0.282109	-3.03675	0.00239146	0.0078573
ENSRNOG00000049868	KCNK6	0	NA	NA	NA	NA	NA
ENSRNOG00000020784	KCNK7	10.3	-0.345585	0.342475	-1.00908	0.312936	0.444892
ENSRNOG00000009265	KCNK9	0.180903	0	0.135254	0	1	NA
ENSRNOG00000005985	KCNMA1	50.159	0.181746	0.250151	0.726545	0.467505	0.598697
ENSRNOG00000029264	KCNN1	117.076	-1.18997	0.216004	-5.50904	3.60803e-08	1.26192e-06
ENSRNOG00000016675	KCNN2	14.1097	-1.44628	0.374792	-3.85888	0.000113906	0.000615581
ENSRNOG00000020706	KCNN3	250.986	-0.276025	0.292477	-0.94375	0.345297	0.479726
ENSRNOG00000019440	KCNN4	229.713	0.111105	0.15614	0.711576	0.476727	0.607133
ENSRNOG00000020532	KCNQ1	2131.93	-0.154204	0.143721	-1.07294	0.283299	0.411876
ENSRNOG00000011624	KCNQ2	1.07911	-0.0499845	0.339994	-0.147016	0.88312	NA
ENSRNOG00000005206	KCNQ3	5.43638	-0.396221	0.384311	-1.03099	0.302545	0.433666
ENSRNOG00000060435	KCNQ4	44.5748	-0.12147	0.271097	-0.448069	0.654103	0.759987
ENSRNOG00000013781	KCNQ5	50.9584	-0.246648	0.288511	-0.854899	0.392607	0.527829
ENSRNOG00000013681	KCNS1	0.696348	0.0654748	0.271606	0.241065	0.809505	NA
ENSRNOG00000011369	KCNS2	0	NA	NA	NA	NA	NA
ENSRNOG00000004899	KCNS3	319.987	0.173819	0.161165	1.07852	0.280801	0.40889
ENSRNOG00000017283	KCNT1	19.6984	0.899117	0.34383	2.615	0.00892271	0.0239254
ENSRNOG00000013312	KCNT2	122.982	0.117951	0.165415	0.713058	0.47581	0.606384
ENSRNOG00000004117	KCNV1	2.7581	-0.0190667	0.38933	-0.0489731	0.960941	0.97714
ENSRNOG00000012566	KCNV2	217.991	0.457873	0.315203	1.45263	0.146327	0.244621
ENSRNOG00000004752	NALCN	51.4923	-0.132653	0.287079	-0.46208	0.644024	0.751212
ENSRNOG00000001336	ORAI1	852.951	0.685793	0.148993	4.60286	4.16727e-06	4.53967e-05
ENSRNOG00000001427	ORAI2	494.169	1.13478	0.271205	4.18422	2.86141e-05	0.000200767
ENSRNOG00000039730	ORAI3	560.859	-0.266134	0.103642	-2.56781	0.0102342	0.026906
ENSRNOG00000017060	RYR2	66316.7	-0.511076	0.162751	-3.14022	0.0016882	0.00590004
ENSRNOG00000032473	SCN10A	81.3014	-0.0735545	0.212636	-0.345918	0.729405	0.818233
ENSRNOG00000032884	SCN11A	0.0830243	0.0886012	0.123456	0.717677	0.472957	NA
ENSRNOG00000053122	SCN1A	346.356	-0.454407	0.223603	-2.0322	0.042133	0.0886525
ENSRNOG00000005018	SCN2A	65.1082	0.0796284	0.195866	0.406544	0.684343	0.785418
ENSRNOG00000005007	SCN3A	166.465	0.340994	0.167642	2.03406	0.0419452	0.0883279
ENSRNOG00000012134	SCN4A	73.1924	-1.25886	0.269167	-4.67687	2.91281e-06	3.45488e-05
ENSRNOG00000015049	SCN5A	18349	-0.0931275	0.192999	-0.482529	0.62943	0.73976
ENSRNOG00000029342	SCN7A	2216.41	-0.741128	0.169837	-4.36377	1.2784e-05	0.000107941
ENSRNOG00000005309	SCN8A	8.62818	-0.340751	0.355862	-0.957537	0.338296	0.472062
ENSRNOG00000006639	SCN9A	4.61134	-0.255896	0.381821	-0.670199	0.502731	0.629549
ENSRNOG00000020425	STIM1	1992.45	0.017179	0.0661483	0.259705	0.795092	0.865835
ENSRNOG00000054902	TRPC1	491.606	-0.694977	0.1808	-3.84389	0.000121097	0.000646602
ENSRNOG00000020188	TRPC2	43.2131	-0.35014	0.214739	-1.63054	0.102988	0.184299
ENSRNOG00000016070	TRPC3	127.63	-0.346998	0.280965	-1.23502	0.216822	0.334992
ENSRNOG00000011133	TRPC4	11.0195	-1.10093	0.343477	-3.20525	0.00134945	0.0048742
ENSRNOG00000027233	TRPC5	12.9146	0.693881	0.327088	2.12139	0.0338889	0.0737821
ENSRNOG00000006324	TRPC6	148.935	1.22452	0.333824	3.66816	0.000244302	0.00115758
