# Supplementary material for: Electrical Remodeling in Right Ventricular Failure Due to Pulmonary Hypertension: Unraveling Novel Therapeutic Targets
Source: Int J Mol Sci. 2023 Feb 27;24(5):4633. doi: 10.3390/ijms24054633 (PMC10003421; doi:10.3390/ijms24054633)
Supplement: Supplementary file 1 [file ijms-24-04633-s001.zip › SupplementalTable-S5.xlsx]

## Sheet: S5_SuHx
Ensembl ID	hgnc_symbol	baseMean	log2FoldChange	lfcSE	stat	pvalue	padj
ENSRNOG00000001285	ATP2A2 SERCA2a	330578	-0.629916	0.256069	-2.45995	0.0138956	0.0614568
ENSRNOG00000052707	CACNA1A	562.893	0.196396	0.216551	0.906926	0.364446	0.531066
ENSRNOG00000004560	CACNA1B	7.23846	0.0542151	0.380768	0.142384	0.886777	0.934125
ENSRNOG00000007090	CACNA1C	5606.03	-0.650943	0.196559	-3.31169	0.000927339	0.0108811
ENSRNOG00000013147	CACNA1D	119.187	-0.588041	0.202588	-2.90265	0.00370023	0.0267311
ENSRNOG00000002863	CACNA1E	5.31107	-0.241604	0.389305	-0.620604	0.53486	NA
ENSRNOG00000010348	CACNA1F	2.6455	0.287273	0.387155	0.74201	0.458081	NA
ENSRNOG00000060528	CACNA1G	2540.3	1.02059	0.318625	3.2031	0.00135956	0.0140154
ENSRNOG00000033893	CACNA1H	1820.47	0.481511	0.343782	1.40063	0.161325	0.30744
ENSRNOG00000060407	CACNA1I	8.56426	0.797066	0.389144	2.04825	0.0405353	0.121317
ENSRNOG00000046231	CACNA1S	1.80671	0.359736	0.370929	0.969827	0.332133	NA
ENSRNOG00000033531	CACNA2D1	2152.47	-0.355402	0.108093	-3.28793	0.00100926	0.0115585
ENSRNOG00000015835	CACNA2D2	1935.06	-0.143954	0.187108	-0.769365	0.441677	0.600214
ENSRNOG00000031287	CACNA2D3	34.8092	-0.149908	0.240884	-0.622325	0.533728	0.680424
ENSRNOG00000008031	CACNA2D4	0.555154	-0.302032	0.268401	-1.1253	0.26046	NA
ENSRNOG00000019750	KCNA1	0.42302	0.543	0.255333	2.12664	0.0334503	NA
ENSRNOG00000050416	KCNA10	0	NA	NA	NA	NA	NA
ENSRNOG00000018285	KCNA2	1154.31	-0.839165	0.386919	-2.16884	0.0300947	0.0997351
ENSRNOG00000062002	KCNA3	74.4919	0.119107	0.1904	0.625563	0.531602	0.67865
ENSRNOG00000004918	KCNA4	148.688	-0.524989	0.265746	-1.97553	0.0482082	0.136565
ENSRNOG00000019719	KCNA5	170.464	-0.103195	0.331934	-0.310891	0.755884	0.849941
ENSRNOG00000052486	KCNA6	35.1547	0.9558	0.386368	2.47381	0.0133681	0.0601319
ENSRNOG00000020779	KCNA7	144.008	-0.556759	0.236211	-2.35705	0.018421	0.072913
ENSRNOG00000046949	KCNB1	1294.21	-0.149377	0.159092	-0.938938	0.347763	0.514638
	KCNB2
ENSRNOG00000055401	KCNC1	20.7833	0.580589	0.337044	1.72259	0.0849624	0.199252
ENSRNOG00000004077	KCNC2	17.2472	-0.652073	0.38523	-1.69269	0.0905149	0.207355
ENSRNOG00000019959	KCNC3	102.115	1.46181	0.178133	8.20628	2.28152e-16	4.13681e-13
ENSRNOG00000060988	KCNC4	22.285	-0.709735	0.300881	-2.35886	0.0183313	0.0727028
ENSRNOG00000039544	KCND1	100.188	0.511799	0.225452	2.2701	0.0232014	0.0842168
	KCND2
ENSRNOG00000014686	KCND3	857.61	-0.813833	0.138299	-5.8846	3.99029e-09	1.40041e-06
ENSRNOG00000024310	KCNF1	0	NA	NA	NA	NA	NA
ENSRNOG00000054314	KCNG1	6.07795	0.832323	0.386051	2.15599	0.0310844	NA
ENSRNOG00000053640	KCNG2	5414.23	-0.0930352	0.153436	-0.606347	0.544284	0.689712
ENSRNOG00000004535	KCNG3	5.12942	-0.150129	0.386559	-0.388374	0.697739	NA
ENSRNOG00000015746	KCNG4	62.5138	0.612021	0.192845	3.17364	0.00150539	0.0149432
ENSRNOG00000003841	KCNH1	10.3843	0.400621	0.389024	1.02981	0.303099	0.468197
ENSRNOG00000009872	KCNH2	1777.31	-0.651034	0.239331	-2.72023	0.00652366	0.0382436
ENSRNOG00000057315	KCNH3	0.609955	-0.293786	0.281939	-1.04202	0.297403	NA
ENSRNOG00000018790	KCNH4	3.52152	0.791803	0.38614	2.05056	0.0403098	NA
ENSRNOG00000009542	KCNH5	1.22064	0.361294	0.3409	1.05982	0.289226	NA
ENSRNOG00000008078	KCNH6	0.703305	0	0.288952	0	1	NA
ENSRNOG00000007528	KCNH7	0.184991	0.138897	0.135985	1.02142	0.307055	NA
ENSRNOG00000058626	KCNH8	3.23264	-0.485433	0.389287	-1.24698	0.212405	NA
ENSRNOG00000059005	KCNJ1	0.831641	-0.274329	0.310984	-0.882132	0.377706	NA
ENSRNOG00000007705	KCNJ10	8.2572	0.249519	0.361527	0.690181	0.49008	0.644296
ENSRNOG00000021128	KCNJ11	3878.45	-0.511867	0.223371	-2.29156	0.0219312	0.0816276
ENSRNOG00000002303	KCNJ12	631.541	-0.661697	0.317391	-2.0848	0.0370874	0.114376
ENSRNOG00000016057	KCNJ13	1.26785	-0.14484	0.288047	-0.502835	0.61508	NA
ENSRNOG00000021056	KCNJ14	175.321	1.11814	0.227976	4.90467	9.35865e-07	8.69419e-05
ENSRNOG00000001656	KCNJ15	71.0639	1.12892	0.233621	4.83226	1.34994e-06	0.000109895
ENSRNOG00000004713	KCNJ16	0.88948	-0.0265683	0.251657	-0.105574	0.915921	NA
	KCNJ18
ENSRNOG00000004720	KCNJ2	773.223	-0.626224	0.185697	-3.37229	0.000745463	0.00934373
ENSRNOG00000005369	KCNJ3	1170.08	-0.70402	0.34743	-2.02637	0.0427272	0.125519
ENSRNOG00000013869	KCNJ4	0.240302	-0.0569639	0.141825	-0.401649	0.687943	NA
ENSRNOG00000033796	KCNJ5	1652.59	-0.931843	0.251154	-3.71025	0.00020705	0.00385613
ENSRNOG00000001658	KCNJ6	2.33274	0.144569	0.375068	0.385447	0.699906	NA
ENSRNOG00000013463	KCNJ8	1854.13	0.21812	0.0867841	2.51337	0.0119585	0.0562084
ENSRNOG00000007645	KCNJ9	15.4234	0.102378	0.31833	0.32161	0.747748	0.84472
ENSRNOG00000019937	KCNK1	16.4912	-0.300983	0.320078	-0.940343	0.347042	0.513956
ENSRNOG00000003813	KCNK10	3.3015	-0.612637	0.388023	-1.57887	0.114367	NA
ENSRNOG00000016110	KCNK12	4.55366	0.284324	0.38923	0.730477	0.465099	NA
ENSRNOG00000047363	KCNK13	74.5031	0.913992	0.288929	3.16337	0.00155952	0.0152883
ENSRNOG00000010816	KCNK15	1.88295	0.570104	0.372231	1.53159	0.125625	NA
ENSRNOG00000006422	KCNK16	0.180903	0.13821	0.135672	1.0187	0.308344	NA
	KCNK17
ENSRNOG00000032706	KCNK18	0.0760153	0	0.123456	0	1	NA
ENSRNOG00000002653	KCNK2	655.579	-1.11464	0.349499	-3.18926	0.00142639	0.0144219
ENSRNOG00000009790	KCNK3	6054.78	-0.100257	0.227811	-0.440091	0.659871	0.782314
ENSRNOG00000021140	KCNK4	7.04564	0.414801	0.356694	1.16291	0.244867	0.408707
ENSRNOG00000047005	KCNK5	65.8686	-0.0980844	0.278379	-0.352341	0.724582	0.828866
ENSRNOG00000049868	KCNK6	0	NA	NA	NA	NA	NA
ENSRNOG00000020784	KCNK7	10.3	-0.339862	0.343458	-0.989532	0.322403	0.488976
ENSRNOG00000009265	KCNK9	0.180903	0.13821	0.135672	1.0187	0.308344	NA
ENSRNOG00000005985	KCNMA1	50.159	0.18865	0.250744	0.75236	0.451834	0.610212
ENSRNOG00000029264	KCNN1	117.076	-0.600044	0.212747	-2.82046	0.00479542	0.031321
ENSRNOG00000016675	KCNN2	14.1097	-0.914256	0.372295	-2.45573	0.0140599	0.0617752
ENSRNOG00000020706	KCNN3	250.986	0.0878183	0.292164	0.300579	0.763736	0.854953
ENSRNOG00000019440	KCNN4	229.713	0.484415	0.155008	3.1251	0.00177744	0.0166102
ENSRNOG00000020532	KCNQ1	2131.93	-0.242151	0.143811	-1.68382	0.0922161	0.209882
ENSRNOG00000011624	KCNQ2	1.07911	0.055627	0.340433	0.1634	0.870203	NA
ENSRNOG00000005206	KCNQ3	5.43638	-0.216233	0.383815	-0.563376	0.573179	NA
ENSRNOG00000060435	KCNQ4	44.5748	-0.33799	0.273482	-1.23588	0.216505	0.375356
ENSRNOG00000013781	KCNQ5	50.9584	-0.634237	0.29142	-2.17637	0.0295279	0.0986644
ENSRNOG00000013681	KCNS1	0.696348	0.346323	0.274297	1.26259	0.206738	NA
ENSRNOG00000011369	KCNS2	0	NA	NA	NA	NA	NA
ENSRNOG00000004899	KCNS3	319.987	0.0908296	0.161617	0.562004	0.574113	0.714906
ENSRNOG00000017283	KCNT1	19.6984	0.313741	0.347795	0.902088	0.36701	0.53323
ENSRNOG00000013312	KCNT2	122.982	-0.302324	0.169003	-1.78886	0.0736367	0.181408
ENSRNOG00000004117	KCNV1	2.7581	-0.453898	0.388778	-1.1675	0.243009	NA
ENSRNOG00000012566	KCNV2	217.991	0.236293	0.315472	0.749014	0.453848	0.611677
ENSRNOG00000004752	NALCN	51.4923	-0.0962443	0.287342	-0.334947	0.737665	0.838246
ENSRNOG00000001336	ORAI1	852.951	0.488939	0.149287	3.27516	0.00105601	0.0119382
ENSRNOG00000001427	ORAI2	494.169	0.890743	0.271397	3.28206	0.0010305	0.0117422
ENSRNOG00000039730	ORAI3	560.859	-0.204711	0.103704	-1.974	0.0483819	0.136812
ENSRNOG00000017060	RYR2	66316.7	-0.543199	0.162753	-3.33756	0.00084517	0.0102505
ENSRNOG00000032473	SCN10A	81.3014	-0.446297	0.216068	-2.06554	0.0388718	0.118204
ENSRNOG00000032884	SCN11A	0.0830243	0	0.123456	0	1	NA
ENSRNOG00000053122	SCN1A	346.356	-0.879047	0.224542	-3.91484	9.04646e-05	0.00219127
ENSRNOG00000005018	SCN2A	65.1082	-0.0401941	0.197889	-0.203114	0.839046	0.903892
ENSRNOG00000005007	SCN3A	166.465	-0.229567	0.17096	-1.34281	0.179333	0.330633
ENSRNOG00000012134	SCN4A	73.1924	-0.889491	0.267252	-3.32828	0.000873831	0.0104787
ENSRNOG00000015049	SCN5A	18349	-0.287177	0.19301	-1.48789	0.13678	0.275356
ENSRNOG00000029342	SCN7A	2216.41	-0.595455	0.169809	-3.50662	0.000453839	0.00663769
ENSRNOG00000005309	SCN8A	8.62818	-0.535035	0.359135	-1.48979	0.136281	0.274719
ENSRNOG00000006639	SCN9A	4.61134	-0.620858	0.384585	-1.61436	0.10645	NA
ENSRNOG00000020425	STIM1	1992.45	-0.00602847	0.0662846	-0.0909483	0.927534	0.959051
ENSRNOG00000054902	TRPC1	491.606	-0.413839	0.180445	-2.29344	0.0218227	0.0813805
ENSRNOG00000020188	TRPC2	43.2131	-0.0452663	0.211557	-0.213967	0.830573	0.897949
ENSRNOG00000016070	TRPC3	127.63	-0.218862	0.280849	-0.779287	0.43581	0.595662
ENSRNOG00000011133	TRPC4	11.0195	-0.423582	0.334044	-1.26804	0.204783	0.361543
ENSRNOG00000027233	TRPC5	12.9146	-0.710406	0.3463	-2.05142	0.0402259	0.120846
ENSRNOG00000006324	TRPC6	148.935	0.849891	0.334238	2.54277	0.0109977	0.0531965
