# Supplementary material for: Electrical Remodeling in Right Ventricular Failure Due to Pulmonary Hypertension: Unraveling Novel Therapeutic Targets
Source: Int J Mol Sci. 2023 Feb 27;24(5):4633. doi: 10.3390/ijms24054633 (PMC10003421; doi:10.3390/ijms24054633)
Supplement: Supplementary file 1 [file ijms-24-04633-s001.zip › SupplementalTable-S6.xlsx]

## Sheet: S6_Human_MCT_SuHx
Gene Name	Log2FoldChange_SuHx	p-value_SuHx	p-adj_SuHx	Log2FoldChange_MCT	p-value_MCT	p-adj_MCT	Log2FoldChange_Human	p-value_Human	p-adj_Human
KCNC3 KV3.3	1.46181	2.28e-16	4.14e-13	1.14299	1.97e-10	2.17e-08	0.481612	0.0931935	0.17816		Human Decompensated RV overlap with MCT + SuHx
KCND3 KV4.3	-0.813833	3.99e-09	1.4e-06	-1.02678	1.24e-13	7.34e-11	-1.32114	0.00235994	0.00785927		Human Decompensated RV overlap with SuHx only
KCNJ14 KIR2.4	1.11814	9.36e-07	8.69e-05	0.766997	0.000794799	0.00311365	2.35601	2.84e-09	3.65e-08		Human Decompensated RV overlap with MCT only
KCNJ15 KIR4.2	1.12892	1.35e-06	0.000109895	1.04826	7.22e-06	6.91e-05	1.1392	0.00258636	0.00851306
SCN1A NAV1.1	-0.879047	9.05e-05	0.00219127	-0.454407	0.042133	0.0886525	-5.00979	1.44e-18	9.51e-17
KCNJ5 KIR3.4	-0.931843	0.00020705	0.00385613	-0.895595	0.000361801	0.00160808	-1.78276	1.46e-08	1.63e-07
SCN7A NAV2.1	-0.595455	0.000453839	0.00663768	-0.741128	1.28e-05	0.000107941	-0.956563	7.91e-05	0.000390268
KCNJ2 KIR2.1	-0.626224	0.000745463	0.00934373	-0.572898	0.00201745	0.00682209	-1.43517	5.12e-09	6.23e-08
RYR2	-0.543199	0.00084517	0.0102505	-0.511076	0.0016882	0.00590004	-1.40923	1.7e-06	1.24e-05
SCN4A NAV1.4	-0.889491	0.000873831	0.0104787	-1.25886	2.91e-06	3.45e-05	0.862086	0.0960215	0.182296
CACNA1C CAV1.2	-0.650943	0.000927339	0.0108811	-0.762758	0.000104253	0.000571684	-1.37618	2.23e-11	4.2e-10
CACNA2D1	-0.355402	0.00100926	0.0115585	-0.296015	0.00612039	0.0173395	-1.34487	9.61e-07	7.43e-06
ORAI2	0.890743	0.0010305	0.0117422	1.13478	2.86e-05	0.000200767	1.62926	6.66e-12	1.37e-10
ORAI1	0.488939	0.00105601	0.0119382	0.685793	4.17e-06	4.54e-05	0.778299	0.0384385	0.0864559
CACNA1G CAV3.1	1.02059	0.00135956	0.0140154	1.26621	7.06e-05	0.000416153	-1.84695	0.000219589	0.000974021
KCNK2 TREK1	-1.11464	0.00142639	0.0144219	-2.24216	1.47e-10	1.73e-08	2.05927	0.00666716	0.0194628
KCNG4 KV6.4	0.612021	0.00150539	0.0149432	0.705012	0.000225944	0.00108312	NA	NA	NA
KCNK13 THIK1	0.913992	0.00155952	0.0152883	1.3149	4.74e-06	4.99e-05	-2.88127	1.77e-06	1.29e-05
KCNN4 KCA3.1	0.484415	0.00177744	0.0166102	0.111105	0.476727	0.607133	1.01243	0.0258626	0.0618597
CACNA1D CAV1.3	-0.588041	0.00370023	0.0267311	-0.703453	0.000522968	0.00218139	-2.26371	1.26e-08	1.42e-07
KCNN1 KCA2.1	-0.600044	0.00479542	0.031321	-1.18997	3.61e-08	1.26e-06	-0.679367	0.466721	0.603606
KCNH2 KV11.1	-0.651034	0.00652366	0.0382436	-0.77681	0.0011721	0.00433822	-1.68326	7.86e-10	1.11e-08
TRPC6	0.849891	0.0109977	0.0531965	1.22452	0.000244302	0.00115758	1.13862	8.23e-05	0.000405214
KCNJ8 KIR6.1	0.21812	0.0119585	0.0562084	0.282551	0.0011093	0.0041348	0.839864	0.000327482	0.00139194
KCNA6 KV1.6	0.9558	0.0133681	0.0601319	1.35036	0.000470289	0.00199962	-1.15166	0.0296645	0.0694513
ATP2A2 SERCA2A	-0.629916	0.0138956	0.0614568	-1.12305	1.16e-05	0.00010013	-2.62282	6.09e-19	4.31e-17
KCNN2 KCA2.2	-0.914256	0.0140599	0.0617752	-1.44628	0.000113906	0.000615581	-3.20624	1.72e-29	5.99e-27
KCNC4 KV3.4	-0.709735	0.0183313	0.0727028	-1.16779	0.000136662	0.00071197	-0.435731	0.0692906	0.140334
KCNA7 KV1.7	-0.556759	0.018421	0.072913	-1.30747	4.57e-08	1.51e-06	0.583955	0.34732	0.48751
TRPC1	-0.413839	0.0218227	0.0813805	-0.694977	0.000121097	0.000646602	-0.325209	0.0713885	0.14379
KCNJ11 KIR6.2	-0.511867	0.0219312	0.0816276	-1.02082	4.91e-06	5.13e-05	-1.01587	0.00085775	0.00324774
KCND1 KV4.1	0.511799	0.0232014	0.0842168	0.772238	0.000561137	0.00231229	0.416652	0.122766	0.221689
KCNQ5 KV7.5	-0.634237	0.0295279	0.0986644	-0.246648	0.392607	0.527829	0.167105	0.831721	0.892895
KCNA2 KV1.2	-0.839165	0.0300947	0.0997351	-1.51586	8.94e-05	0.0005042	-3.35923	2.57e-15	9.91e-14
KCNJ12 KIR2.2	-0.661697	0.0370874	0.114376	-1.34132	2.42e-05	0.000175686	-0.953365	0.000709367	0.00275484
SCN10A NAV1.8	-0.446297	0.0388718	0.118204	-0.0735545	0.729405	0.818233	1.05564	0.355977	0.496315
TRPC5	-0.710406	0.0402259	0.120846	0.693881	0.0338889	0.0737821	0.472797	0.808971	0.876902
CACNA1I CAV3.3	0.797066	0.0405353	0.121317	1.57725	4.95e-05	0.000312559	0.257567	0.857152	0.909914
KCNJ3 KIR3.1	-0.70402	0.0427272	0.125519	-1.46893	2.37e-05	0.00017318	-2.69979	0.000397257	0.00165348
KCNA4 KV1.4	-0.524989	0.0482082	0.136565	-0.661964	0.0127908	0.0325501	-0.894029	0.0397026	0.0888128
ORAI3	-0.204711	0.0483819	0.136812	-0.266134	0.0102342	0.026906	0.321253	0.474729	0.611133
KCNT2 KNA1.2	-0.302324	0.0736367	0.181408	0.117951	0.47581	0.606384	2.46099	5.56e-10	8.1e-09
KCNC1 KV3.1	0.580589	0.0849624	0.199252	0.534631	0.11244	0.197795	-0.103131	0.900125	0.938073
KCNC2 KV3.2	-0.652073	0.0905149	0.207355	-1.11924	0.00372115	0.0114314	NA	NA	NA
KCNQ1 KV7.1	-0.242151	0.0922161	0.209882	-0.154204	0.283299	0.411876	-0.914695	3.48e-05	0.000187624
SCN8A NAV1.6	-0.535035	0.136281	0.274719	-0.340751	0.338296	0.472062	-0.88265	0.00373967	0.0117253
SCN5A NAV1.5	-0.287177	0.13678	0.275356	-0.0931275	0.62943	0.73976	-1.83846	2.13e-09	2.8e-08
CACNA1H CAV3.2	0.481511	0.161325	0.30744	1.21301	0.000417147	0.00180829	0.420881	0.0321481	0.0743927
SCN3A NAV1.3	-0.229567	0.179333	0.330633	0.340994	0.0419452	0.0883279	0.120267	0.716052	0.8096
TRPC4	-0.423582	0.204783	0.361543	-1.10093	0.00134945	0.0048742	-0.0504268	0.919174	0.949631
KCNQ4 KV7.4	-0.33799	0.216505	0.375356	-0.12147	0.654103	0.759987	-0.629924	0.0194485	0.0485649
KCNK4 TRAAK1	0.414801	0.244867	0.408707	-0.0842986	0.815933	0.880951	NA	NA	NA
KCNH1 KV10.1	0.400621	0.303099	0.468197	1.06526	0.00610687	0.0173064	-0.772156	0.506099	0.638873
KCNK7 K2P7.1	-0.339862	0.322403	0.488976	-0.345585	0.312936	0.444892	1.11675	0.00752603	0.0216081
KCNK1 TWIK	-0.300983	0.347042	0.513956	-0.178306	0.574461	0.693285	-1.3235	0.000229811	0.00101285
KCNB1 KV2.1	-0.149377	0.347763	0.514638	-0.354435	0.025975	0.0591315	-0.79086	0.0845015	0.164739
CACNA1A CAV2.1	0.196396	0.364446	0.531066	-0.173301	0.424164	0.558687	0.158274	0.468827	0.605763
KCNT1 KNA1.1	0.313741	0.36701	0.53323	0.899117	0.00892271	0.0239254	-2.51053	3.84e-18	2.38e-16
TRPC3	-0.218862	0.43581	0.595662	-0.346998	0.216822	0.334992	0.741463	0.127337	0.228152
CACNA2D2	-0.143954	0.441677	0.600214	0.121978	0.514161	0.639499	-0.964651	1.38e-05	8.15e-05
KCNMA1 KCA1.1	0.18865	0.451834	0.610212	0.181746	0.467505	0.598697	0.560075	0.109982	0.203034
KCNV2 KV8.2	0.236293	0.453848	0.611677	0.457873	0.146327	0.244621	1.02611	0.436835	0.576317
KCNJ10 KIR4.1	0.249519	0.49008	0.644296	-0.197532	0.588536	0.705233	0.0424669	0.952308	0.970449
KCNA3 KV1.3	0.119107	0.531602	0.67865	0.540527	0.00363312	0.0112001	-0.667702	0.154488	0.264955
CACNA2D3	-0.149908	0.533728	0.680424	0.108035	0.647617	0.754449	-1.95232	4.78e-07	3.95e-06
KCNG2 KV6.2	-0.0930352	0.544284	0.689712	-0.478006	0.00184457	0.00634075	4.57073	4.06e-06	2.72e-05
KCNS3 KV9.3	0.0908296	0.574113	0.714906	0.173819	0.280801	0.40889	-0.0402839	0.868763	0.917672
KCNK3 TASK1	-0.100257	0.659871	0.782314	-0.435454	0.055968	0.112228	0.814222	0.0707867	0.142702
KCNK5 TASK2	-0.0980844	0.724582	0.828866	-0.856694	0.00239146	0.0078573	-0.762672	0.0629412	0.129713
NALCN NAVI2.1	-0.0962443	0.737665	0.838246	-0.132653	0.644024	0.751212	-1.95776	9.37e-09	1.08e-07
KCNJ9 KIR3.3	0.102378	0.747748	0.84472	0.376999	0.229704	0.349967	-1.83153	0.133342	0.236225
KCNA5 KV1.5	-0.103195	0.755884	0.849941	-0.406039	0.22154	0.340542	-0.988859	0.00426531	0.0131735
KCNN3 KCA2.3	0.0878183	0.763736	0.854953	-0.276025	0.345297	0.479726	-0.643479	0.0479667	0.103807
TRPC2	-0.0452663	0.830573	0.897949	-0.35014	0.102988	0.184299	-0.661176	0.617678	0.733893
SCN2A NAV1.2	-0.0401941	0.839046	0.903892	0.0796284	0.684343	0.785418	0.426331	0.363343	0.504168
CACNA1B CAV2.2	0.0542151	0.886777	0.934125	0.504689	0.181762	0.291224	-4.23116	8.93e-06	5.54e-05
STIM1	-0.00602847	0.927534	0.959051	0.017179	0.795092	0.865835	-0.446149	0.0067433	0.0196518
KCNH8 KV12.1	NA	NA	NA	-1.20546	0.00187273	0.00641806	-2.52151	0.00014022	0.000655684
KCNG1 KV6.1	NA	NA	NA	0.629668	0.102715	0.183899	1.83591	0.00122072	0.00443005
CACNA1S CAV1.1	NA	NA	NA	0.609705	0.102761	0.183964	-2.62237	0.064871	0.132881
KCNJ6 KIR3.2	NA	NA	NA	0.555595	0.141883	0.238743	-1.1262	0.0582413	0.121611
KCNH4 KV12.3	NA	NA	NA	0.443808	0.252009	0.376299	1.80369	0.000512329	0.00207438
KCNK15 TASK5	NA	NA	NA	0.404522	0.276211	0.403884	2.81131	4.36e-09	5.38e-08
KCNQ3 KV7.3	NA	NA	NA	-0.396221	0.302545	0.433666	1.20121	0.000903486	0.00340336
SCN9A NAV1.7	NA	NA	NA	-0.255896	0.502731	0.629549	-0.923806	0.00131817	0.00473442
CACNA1E CAV2.3	NA	NA	NA	-0.246521	0.526605	0.651261	-5.44203	4.34e-22	5.05e-20
KCNK12 THIK2	NA	NA	NA	0.236087	0.544158	0.66675	-2.55322	9.28e-06	5.73e-05
KCNK10 TREK2	NA	NA	NA	-0.198386	0.60723	0.721815	-2.57781	0.0266045	0.0633357
CACNA1F CAV1.4	NA	NA	NA	0.127743	0.741265	0.827299	-0.162349	0.829893	0.891681
KCNG3 KV6.3	NA	NA	NA	0.0608262	0.874612	0.921191	NA	NA	NA
KCNH5 KV10.2	NA	NA	NA	0.0505511	0.881056	0.925809	NA	NA	NA
KCNJ13 KIR7.1	NA	NA	NA	-0.024782	0.931865	0.959047	0.370991	0.601929	0.721015
KCNV1 KV8.1	NA	NA	NA	-0.0190667	0.960941	0.97714	NA	NA	NA
KCNK17 TALK2	NA	NA	NA	NA	NA	NA	-4.20529	1.73e-08	1.9e-07
KCND2 KV4.2	NA	NA	NA	NA	NA	NA	4.34729	8.06e-07	6.34e-06
KCNJ1 KIR1.1	NA	NA	NA	NA	NA	NA	-3.16689	4.27e-06	2.84e-05
KCNJ18 KIR2.6	NA	NA	NA	NA	NA	NA	-6.0743	1.97e-05	0.000112294
KCNK6 TWIK2	NA	NA	NA	NA	NA	NA	1.60244	2.69e-05	0.000148839
KCNJ4 KIR2.3	NA	NA	NA	NA	NA	NA	1.4413	0.000451683	0.00185385
KCNF1 KV5.1	NA	NA	NA	NA	NA	NA	1.6789	0.00156634	0.00549811
KCNJ16 KIR5.1	NA	NA	NA	NA	NA	NA	4.58538	0.00418618	0.0129652
KCNH7 KV11.3	NA	NA	NA	NA	NA	NA	-4.36253	0.00575567	0.0171251
KCNS1 KV9.1	NA	NA	NA	NA	NA	NA	2.41761	0.0312302	0.0725041
KCNS2 KV9.2	NA	NA	NA	NA	NA	NA	2.05019	0.0709575	0.142988
KCNB2 KV2.2	NA	NA	NA	NA	NA	NA	-2.25392	0.226633	0.355713
KCNQ2 KV7.2	NA	NA	NA	NA	NA	NA	2.27283	0.342069	0.48229
CACNA2D4	NA	NA	NA	NA	NA	NA	-0.334879	0.345296	0.485353
SCN11A NAV1.9	NA	NA	NA	NA	NA	NA	-0.521117	0.34916	0.489344
KCNK9 TASK3	NA	NA	NA	NA	NA	NA	-1.23797	0.355885	0.496275
KCNH3 KV12.2	NA	NA	NA	NA	NA	NA	-0.188014	0.631135	0.744167
