# Supplementary material for: Electrical Remodeling in Right Ventricular Failure Due to Pulmonary Hypertension: Unraveling Novel Therapeutic Targets
Source: Int J Mol Sci. 2023 Feb 27;24(5):4633. doi: 10.3390/ijms24054633 (PMC10003421; doi:10.3390/ijms24054633)
Supplement: Supplementary file 1 [file ijms-24-04633-s001.zip › SupplementalTable-S7.xlsx]

## Sheet: S7_DrugRepurposing
Rank	Score	Type	ID	Name	Description
8541	-86.62	cp	BRD-U86922168	QL-XII-47	BTK inhibitor
8537	-85.09	cp	BRD-K21350491	phenamil	TRPV antagonist
8530	-79.14	cp	BRD-K70557564	zosuquidar	P-glycoprotein inhibitor
8531	-79.14	cp	BRD-K07507905	BRL-37344	Adrenergic receptor agonist
8527	-77.12	cp	BRD-K41859756	NVP-AUY922	HSP inhibitor
8522	-73.75	cp	BRD-A35338386	NECA	Adenosine receptor agonist
8519	-71.83	cp	BRD-A20589515	dihydroxyphenylglycine	Glutamate receptor agonist
8517	-70.67	cp	BRD-K49519092	immethridine	Histamine receptor agonist
8515	-70.05	cp	BRD-A26845397	isamoltan	Adrenergic receptor antagonist
8514	-68.57	cp	BRD-A56987319	SQ-22536	Adenylyl cyclase inhibitor
8510	-67.99	cp	BRD-A47513740	calyculin	Protein phosphatase inhibitor
8505	-65.37	cp	BRD-K42098891	protriptyline	Tricyclic antidepressant
8495	-61.4	cp	BRD-K48722258	dilazep	Adenosine reuptake inhibitor
8485	-59.54	cp	BRD-A61858259	CAY-10415	Insulin sensitizer
8480	-58.51	cp	BRD-K37798499	etoposide	Topoisomerase inhibitor
8479	-58.16	cp	BRD-A75368507	demeclocycline	Bacterial 30S ribosomal subunit inhibitor
8476	-56.6	cp	BRD-A70449690	forskolin	Adenylyl cyclase activator
8472	-55.5	cp	BRD-A98299281	velnacrine	cholinesterase inhibitor
8471	-55.47	cp	BRD-A17065207	brefeldin-a	Protein synthesis inhibitor
8467	-54.6	cp	BRD-A62035778	scopolamine	Acetylcholine receptor antagonist
8462	-53.74	cp	BRD-A87125127	3-matida	Glutamate receptor antagonist
8453	-51.24	cp	BRD-K96527333	dehydroisoandosterone	GABA receptor modulator
8452	-50.9	cp	BRD-K26997899	SA-792574	Microtubule inhibitor
8451	-50.54	cp	BRD-M45964048	verteporfin	Photosensitizing agent
8446	-48.95	cp	BRD-K69840642	ISOX	HDAC inhibitor
8436	-46.91	cp	BRD-K18135438	chenodeoxycholic-acid	11-beta-HSD1 inhibitor
8432	-45.69	cp	BRD-A19248578	latrunculin-b	Actin polymerization inhibitor
8431	-45.23	cp	BRD-K20285085	fostamatinib	SYK inhibitor
8429	-45.1	cp	BRD-K20742498	RS-39604	Serotonin receptor antagonist
8428	-44.85	cp	BRD-K60690191	MPEP	Glutamate receptor antagonist
8422	-41.5	cp	BRD-A33447119	oxfendazole	Anthelmintic
8414	-39.09	cp	BRD-A75479906	rimantadine	Antiviral
8411	-38.03	cp	BRD-K33193182	methylnorlichexanthone	Aurora kinase inhibitor
8399	-35.81	cp	BRD-K36377456	marmesin	Angiogenesis inhibitor
8396	-35.32	cp	BRD-A68039575	liquiritigenin	Aromatase inhibitor
8395	-34.87	cp	BRD-K17378184	prestwick-559	Dopamine receptor agonist
8393	-34.78	cp	BRD-K97564742	mepyramine	Histamine receptor antagonist
8391	-34.65	cp	BRD-K31238592	devazepide	CCK receptor antagonist
8390	-34.46	cp	BRD-K59753975	vindesine	Tubulin inhibitor
8388	-33.84	cp	BRD-A42831637	tetrahydrocannabinol-7-oic-acid	Anti-inflammatory
8386	-33.83	cp	BRD-K05977823	tenovins	SIRT inhibitor
8387	-33.83	cp	BRD-K82941592	rosuvastatin	HMGCR inhibitor
8384	-33.75	cp	BRD-K48932581	cetraxate	Mucus protecting agent
8383	-33.56	cp	BRD-K71035033	masitinib	KIT inhibitor
8382	-32.74	cp	BRD-A36707673	hydroxycholesterol	LXR agonist
8380	-32.56	cp	BRD-K11107424	tiotidine	Histamine receptor antagonist
8379	-32.46	cp	BRD-K30990140	FR-122047	Cyclooxygenase inhibitor
8375	-31.97	cp	BRD-K70241288	L-692585	Growth hormone releasing peptide ligand agonist
8373	-31.78	cp	BRD-K19554809	MK-212	Serotonin receptor agonist
8372	-31.49	cp	BRD-K67298865	SB-431542	TGF beta receptor inhibitor
8370	-31.2	cp	BRD-K41051431	mecillinam	Bacterial cell wall synthesis inhibitor
8368	-31.04	cp	BRD-K64614248	salicin	Anti-inflammatory
8367	-30.97	cp	BRD-K08219523	5-nonyloxytryptamine	Serotonin receptor agonist
8365	-30.81	cp	BRD-K84895041	BMY-45778	IP1 prostacyclin receptor agonist
8364	-30.8	cp	BRD-K91315211	betahistine	Histamine receptor agonist
8359	-29.69	cp	BRD-K56403959	ZK-756326	CC chemokine receptor ligand
8357	-29.57	cp	BRD-A54880345	etomidate	GABA receptor modulator
8354	-28.51	cp	BRD-K40578143	GR-79236	Adenosine receptor agonist
8352	-27.64	cp	BRD-A55416093	colforsin	Adenylyl cyclase activator
8351	-27.35	cp	BRD-K54987996	CAY-10578	Casein kinase inhibitor
8350	-27.34	cp	BRD-K88611939	aniracetam	Glutamate receptor agonist
8348	-27.16	cp	BRD-A10420615	cyclopiazonic-acid	ATPase inhibitor
8341	-25.9	cp	BRD-K26669427	WR-216174	PFMRK inhibitor
8340	-25.82	cp	BRD-A69636825	diltiazem	Calcium channel blocker
8336	-25.45	cp	BRD-K64890080	BI-2536	PLK inhibitor
8334	-25.14	cp	BRD-A35989968	megestrol	Progesterone receptor agonist
8333	-24.82	cp	BRD-K26664453	cytochalasin-b	Microtubule inhibitor
8328	-24.18	cp	BRD-K28360340	TW-37	BCL inhibitor
8326	-23.94	cp	BRD-K16554956	PTB1	AMPK activator
8325	-23.88	cp	BRD-A65282128	cefazolin	Bacterial cell wall synthesis inhibitor
8320	-22.82	cp	BRD-A32349859	methyl-angolensate	Apoptosis inhibitor
8319	-22.75	cp	BRD-K26863634	BIX-01338	Histone lysine methyltransferase inhibitor
8318	-22.61	cp	BRD-K29668683	BD-1063	Sigma receptor antagonist
8314	-22.37	cp	BRD-A29437505	RWJ-21757	TLR agonist
8306	-21.89	cp	BRD-K94325918	kinetin-riboside	Apoptosis stimulant
8304	-21.29	cp	BRD-K40530731	hyoscyamine	Acetylcholine receptor antagonist
8300	-20.57	cp	BRD-K55034111	pefloxacin	Bacterial DNA gyrase inhibitor
8297	-20.51	cp	BRD-K82577285	dipropyl-dopamine	Dopamine receptor agonist
8294	-20.06	cp	BRD-A07395371	esmolol	Adrenergic receptor antagonist
8292	-19.87	cp	BRD-K05528470	L-745870	Dopamine receptor antagonist
8287	-19.32	cp	BRD-A50157456	terbutaline	Adrenergic receptor agonist
8282	-19.08	cp	BRD-K52721684	PCO-400	Potassium channel activator
8279	-18.86	cp	BRD-A59808129	guggulsterone	Cholesterol inhibitor
8277	-18.79	cp	BRD-K31491153	1-phenylbiguanide	Serotonin receptor agonist
8270	-18.46	cp	BRD-K19309090	SR-95639A	Acetylcholine receptor agonist
8269	-18.45	cp	BRD-K76133116	benzydamine	Membrane integrity inhibitor
8267	-18.26	cp	BRD-A42553870	L-152804	Neuropeptide receptor antagonist
8265	-18.09	cp	BRD-A14985772	ascorbyl-palmitate	antioxidant
8266	-18.09	cp	BRD-A39646320	HC-toxin	HDAC inhibitor
8264	-18.06	cp	BRD-K92731339	perindopril	ACE inhibitor
8261	-17.79	cp	BRD-K69328504	L-690488	Inositol monophosphatase inhibitor
8259	-17.31	cp	BRD-A09495397	bicuculline	GABA receptor antagonist
8257	-16.99	cp	BRD-A94793051	gestrinone	Progesterone receptor antagonist
8249	-16.64	cp	BRD-K84566043	fenpiverinium	Acetylcholine receptor antagonist
8241	-16.09	cp	BRD-K81916719	triclabendazole	Microtubule inhibitor
8234	-15.3	cp	BRD-K24201553	SB-269970	Serotonin receptor antagonist
8233	-15.27	cp	BRD-A87719232	naproxen	Cyclooxygenase inhibitor
8230	-15.1	cp	BRD-A65440446	cimaterol	Adrenergic receptor agonist
8227	-14.96	cp	BRD-K40742111	baeomycesic-acid	Lipoxygenase inhibitor
8226	-14.9	cp	BRD-K22828899	TUL-XXI039	Serine/threonine kinase inhibitor
8224	-14.8	cp	BRD-A42628519	iopanoic-acid	Radiopaque medium
8223	-14.79	cp	BRD-K70577657	H-9	PKA inhibitor
8222	-14.76	cp	BRD-K54704028	BAY-36-7620	Glutamate receptor antagonist
8221	-14.62	cp	BRD-A96897502	U-74389F	Lipid peroxidase inhibitor
8213	-14.13	cp	BRD-A87387433	cefpodoxime	Bacterial cell wall synthesis inhibitor
8211	-13.79	cp	BRD-K28470988	L-690330	Inositol monophosphatase inhibitor
8210	-13.54	cp	BRD-K84996949	sinensetin	Cyclooxygenase inhibitor
8203	-13.09	cp	BRD-K50417881	eticlopride	Dopamine receptor antagonist
8201	-13.04	cp	BRD-A23290232	westcort	Glucocorticoid receptor agonist
8198	-12.92	cp	BRD-K83302049	protopine	Histamine receptor antagonist
8195	-12.52	cp	BRD-K51541829	RO-25-6981	Ionotropic glutamate receptor antagonist
8191	-12.07	cp	BRD-A64092382	mexiletine	Sodium channel blocker
8187	-11.53	cp	BRD-K60219430	serdemetan	MDM inhibitor
8185	-11.35	cp	BRD-K02407574	parbendazole	Tubulin inhibitor
8184	-11.25	cp	BRD-K15262564	mupirocin	Isoleucyl-tRNA synthetase inhibitor
8183	-11.2	cp	BRD-A63667919	methylergometrine	Dopamine receptor antagonist
8182	-10.9	cp	BRD-K40645748	mefloquine	Adenosine receptor antagonist
8171	-10.33	cp	BRD-K59633790	VU-0420363-1	SARS coronavirus 3C-like protease inhibitor
8168	-10.26	cp	BRD-K26015241	ODQ	Guanylyl cyclase inhibitor
8169	-10.26	cp	BRD-K53545112	CNQX	Glutamate receptor antagonist
8159	-9.95	cp	BRD-K05434375	HA-1004	Calcium channel blocker
8157	-9.85	cp	BRD-K23623876	decafluorobutane	Contrast agent
8149	-9.37	cp	BRD-K82255054	propofol	GABA receptor agonist
8145	-9.22	cp	BRD-K50891186	GR-103691	Dopamine receptor antagonist
8142	-9.04	cp	BRD-K64341947	CFM-1571	Guanylate cyclase activator
8140	-9.01	cp	BRD-A09161221	nomilin	HSP inhibitor
8138	-8.98	cp	BRD-K96720755	relcovaptan	Vasopressin receptor antagonist
8136	-8.96	cp	BRD-K66615216	moxifloxacin	Bacterial DNA gyrase inhibitor
8130	-8.76	cp	BRD-K78838262	austricine	Hypolipidemic
8129	-8.73	cp	BRD-K52620403	STO-609	Calmodulin antagonist
8124	-8.59	cp	BRD-A52660433	tetrindole	Monoamine oxidase inhibitor
8121	-8.46	cp	BRD-K28183345	proguanil	Dihydrofolate reductase inhibitor
8117	-8.37	cp	BRD-K36740062	GSK-1070916	Aurora kinase inhibitor
8115	-8.33	cp	BRD-K47192521	icosapent	Platelet aggregation inhibitor
8111	-8.25	cp	BRD-K06980535	promazine	Dopamine receptor antagonist
8110	-8.24	cp	BRD-A77299732	salubrinal	Eukaryotic translation initiation factor inhibitor
8104	-8.05	cp	BRD-A80928489	1-monopalmitin	P-glycoprotein inhibitor
8103	-8.03	cp	BRD-K52219182	BRD-K52219182	Phosphodiesterase inhibitor
8102	-7.9	cp	BRD-K31912990	CGP-71683	Neuropeptide receptor antagonist
8097	-7.76	cp	BRD-K76805682	SB-415286	Glycogen synthase kinase inhibitor
8094	-7.63	cp	BRD-K46862739	metyrapone	Cytochrome P450 inhibitor
8092	-7.61	cp	BRD-A79803969	memantine	Glutamate receptor antagonist
8090	-7.56	cp	BRD-K74761218	WT-171	HDAC inhibitor
8089	-7.4	cp	BRD-K53123955	niridazole	Phosphofructokinase inhibitor
8088	-7.38	cp	BRD-K05396879	15-delta-prostaglandin-j2	PPAR receptor agonist
8085	-7.32	cp	BRD-K10573841	tunicamycin	GLCNAC phosphotransferase inhibitor
8081	-7.18	cp	BRD-A66199457	asiaticoside	Antineoplastic
8079	-7.12	cp	BRD-K91696562	orantinib	FGFR inhibitor
8078	-7.06	cp	BRD-A01145011	zebularine	DNA methyltransferase inhibitor
8075	-6.93	cp	BRD-K32330832	VER-155008	HSP inhibitor
8074	-6.9	cp	BRD-K83023055	GR-135531	Melatonin receptor agonist
8071	-6.8	cp	BRD-K85925969	zalcitabine	Nucleoside reverse transcriptase inhibitor
8070	-6.78	cp	BRD-K17743125	belinostat	HDAC inhibitor
8069	-6.77	cp	BRD-A24228527	ofloxacin	Bacterial DNA gyrase inhibitor
8065	-6.72	cp	BRD-K34995470	SU-1498	VEGFR inhibitor
8066	-6.72	cp	BRD-K01555864	dibenzoylmethane	Antineoplastic
8061	-6.68	cp	BRD-K68190965	GR-46611	Serotonin receptor agonist
8060	-6.66	cp	BRD-K44779798	miglitol	Glucosidase inhibitor
8059	-6.62	cp	BRD-K54665485	R-59022	Diacylglycerol kinase inhibitor
8055	-6.55	cp	BRD-K46317332	proadifen	Nitric oxide synthase inhibitor
8050	-6.48	cp	BRD-K02113016	olaparib	PARP inhibitor
8044	-6.38	cp	BRD-A29644307	nomifensine	Dopamine uptake inhibitor
8043	-6.34	cp	BRD-A34208323	VU-0404997-2	Glutamate receptor modulator
8041	-6.3	cp	BRD-K92015269	GBR-12783	Dopamine uptake inhibitor
8039	-6.29	cp	BRD-K64310881	MW-STK33-3B	Potassium channel activator
8040	-6.29	cp	BRD-K82143716	flucytosine	Antifungal
8038	-6.27	cp	BRD-A18579359	wiskostatin	Neural Wiskott-Aldrich syndrome protein inhibitor
8036	-6.25	cp	BRD-K25186396	tangeritin	Cell cycle inhibitor
8032	-6.18	cp	BRD-K18895904	olanzapine	Dopamine receptor antagonist
8022	-5.92	cp	BRD-A62021152	WAY-161503	Serotonin receptor agonist
8020	-5.89	cp	BRD-K77771411	moxonidine	Imidazoline receptor agonist
8015	-5.77	cp	BRD-K64857848	XMD-885	Leucine rich repeat kinase inhibitor
8013	-5.71	cp	BRD-K11742128	triprolidine	Histamine receptor antagonist
8011	-5.68	cp	BRD-K50388907	fenofibrate	PPAR receptor agonist
8005	-5.59	cp	BRD-K19605405	ZM-241385	Adenosine receptor antagonist
8003	-5.51	cp	BRD-K06878038	deferiprone	Chelating agent
8002	-5.47	cp	BRD-K52751261	TAK-715	p38 MAPK inhibitor
7998	-5.38	cp	BRD-K83837640	JNJ-26854165	HDAC inhibitor
7997	-5.34	cp	BRD-K08924299	palonosetron	Serotonin receptor antagonist
7995	-5.25	cp	BRD-K77133231	PD-169316	p38 MAPK inhibitor
7988	-5.07	cp	BRD-A52172093	VU-0413807-2	Calcium channel blocker
7984	-4.97	cp	BRD-A92537424	danazol	Estrogen receptor antagonist
7982	-4.93	cp	BRD-A25687296	emetine	Protein synthesis inhibitor
7979	-4.9	cp	BRD-K00337317	NU-7441	DNA dependent protein kinase inhibitor
7977	-4.88	cp	BRD-K41903098	diphenoxylate	Opioid receptor agonist
7976	-4.86	cp	BRD-A62184259	cycloheximide	Protein synthesis inhibitor
7973	-4.79	cp	BRD-K67102207	phenylbutyrate	HDAC inhibitor
7964	-4.62	cp	BRD-K06750613	GSK-1059615	PI3K inhibitor
7962	-4.58	cp	BRD-A02990301	lofexidine	Adrenergic receptor agonist
7958	-4.54	cp	BRD-K60274257	dephostatin	Tyrosine phosphatase inhibitor
7957	-4.53	cp	BRD-A09472452	flecainide	Sodium channel blocker
7955	-4.51	cp	BRD-K64606589	apicidin	HDAC inhibitor
7951	-4.49	cp	BRD-A65076780	dihydroergocristine	Adrenergic receptor antagonist
7948	-4.45	cp	BRD-K81783531	VX-222	HCV inhibitor
7947	-4.42	cp	BRD-K63913457	eicosatrienoic-acid	Vasodilator
7946	-4.41	cp	BRD-K09778810	FGIN-1-27	Inositol monophosphatase inhibitor
7942	-4.37	cp	BRD-K28907958	CD-437	Retinoid receptor agonist
7943	-4.37	cp	BRD-K04210847	tamoxifen	Estrogen receptor antagonist
7940	-4.33	cp	BRD-A90799790	isradipine	Calcium channel blocker
7941	-4.33	cp	BRD-K83963101	MLN-8054	Aurora kinase inhibitor
7935	-4.3	cp	BRD-K11905747	spectinomycin	Bacterial 30S ribosomal subunit inhibitor
7931	-4.26	cp	BRD-A82371568	clofarabine	Ribonucleoside reductase inhibitor
7925	-4.19	cp	BRD-A15297126	fluocinonide	Glucocorticoid receptor agonist
7918	-4.13	cp	BRD-K95402279	geranylgeraniol	Farnesyltransferase inhibitor
7917	-4.09	cp	BRD-A84174393	meloxicam	Cyclooxygenase inhibitor
7913	-4.05	cp	BRD-A80638690	floxuridine	DNA synthesis inhibitor
7910	-4.02	cp	BRD-K51941867	LM-1685	Cyclooxygenase inhibitor
7909	-3.96	cp	BRD-A48257147	PHCCC	Glutamate receptor agonist
7908	-3.95	cp	BRD-K97061094	azacyclonol	Histamine receptor antagonist
7904	-3.9	cp	BRD-K41868777	W-5	Calmodulin antagonist
7902	-3.88	cp	BRD-A49358627	ciprofibrate	PPAR receptor agonist
7900	-3.86	cp	BRD-K76617868	fasudil	Rho associated kinase inhibitor
7896	-3.79	cp	BRD-K22503835	scriptaid	HDAC inhibitor
7897	-3.79	cp	BRD-K25311561	KU-55933	ATM kinase inhibitor
7887	-3.65	cp	BRD-K35687265	ON-01910	PLK inhibitor
7884	-3.63	cp	BRD-A10969569	ambelline	Plant alkaloid
7886	-3.63	cp	BRD-K41143549	BRD-K41143549	Glutamate receptor antagonist
7879	-3.58	cp	BRD-K22009844	phenprobamate	Muscle relaxant
7875	-3.49	cp	BRD-K93618743	ipriflavone	Bone resorption inhibitor
7873	-3.45	cp	BRD-K69932463	AZD-8055	MTOR inhibitor
7867	-3.42	cp	BRD-A98702003	carbenoxolone	11-beta-HSD1 inhibitor
7865	-3.41	cp	BRD-K21971034	OM-137	Aurora kinase inhibitor
7860	-3.37	cp	BRD-K49456190	prima-1-met	thioredoxin inhibitor
7858	-3.35	cp	BRD-K67977190	eprosartan	Angiotensin receptor antagonist
7853	-3.33	cp	BRD-K18799075	BAY-59-3074	Cannabinoid receptor partial agonist
7851	-3.32	cp	BRD-K21520694	sulfacetamide	PABA antagonist
7849	-3.31	cp	BRD-K08973992	linoleic-acid	Oxidative stress inducer
7846	-3.28	cp	BRD-K09764130	mead-ethanolamide	Cannabinoid receptor agonist
7847	-3.28	cp	BRD-K51318897	fenbendazole	Tubulin inhibitor
7840	-3.21	cp	BRD-A27887842	prednisolone	Glucocorticoid receptor agonist
7839	-3.2	cp	BRD-K53561341	KIN001-220	Aurora kinase inhibitor
7834	-3.17	cp	BRD-K64835161	BRD-K64835161	-666
7822	-3.1	cp	BRD-K84141129	VU-0400193-3	Glutamate receptor modulator
7823	-3.1	cp	BRD-A06390036	hydroquinidine	Antiarrhythmic
7824	-3.1	cp	BRD-K77998258	ganglioside	SRC activator
7812	-3	cp	BRD-K61217870	n-(3-acetamidophenyl)-3-chlorobenzamide	Glutamate receptor antagonist
7811	-2.99	cp	BRD-A51393488	noscapine	Bradykinin receptor antagonist
7806	-2.96	cp	BRD-K00184207	GR-206	Aryl hydrocarbon receptor ligand
7807	-2.96	cp	BRD-K82688027	RG-13022	PDGFR receptor inhibitor
7803	-2.92	cp	BRD-K16977723	PP-3	EGFR inhibitor
7798	-2.85	cp	BRD-K95921201	reserpine	Vesicular monoamine transporter inhibitor
7786	-2.75	cp	BRD-K44497846	enalapril	ACE inhibitor
7783	-2.71	cp	BRD-K01436366	XMD-1150	Leucine rich repeat kinase inhibitor
7781	-2.68	cp	BRD-K01612348	meropenem	Bacterial cell wall synthesis inhibitor
7777	-2.64	cp	BRD-A64933752	CV-1808	Adenosine receptor agonist
7778	-2.64	cp	BRD-A97739905	ketoprofen	Cyclooxygenase inhibitor
7779	-2.64	cp	BRD-K68143200	SA-792541	CDC inhibitor
7772	-2.61	cp	BRD-U25771771	WZ-4-145	EGFR inhibitor
7765	-2.54	cp	BRD-K28667793	pyrazinamide	Fatty acid synthase inhibitor
7761	-2.52	cp	BRD-K64881305	ispinesib	Kinesin-like spindle protein inhibitor
7755	-2.5	cp	BRD-K83144676	olmesartan	Angiotensin antagonist
7756	-2.5	cp	BRD-K00675675	CL-82198	Metalloproteinase inhibitor
7748	-2.43	cp	BRD-K42221274	NNC-711	GAT inhibitor
7749	-2.43	cp	BRD-K15616905	CCCP	Mitochondrial oxidative phosphorylation uncoupler
7744	-2.4	cp	BRD-K62221994	T-98475	Gonadotropin releasing factor hormone receptor antagonist
7745	-2.4	cp	BRD-K78959463	FPL-64176	Calcium channel activator
7737	-2.36	cp	BRD-K06198550	isorotenone	Mitochondrial complex I inhibitor
7731	-2.33	cp	BRD-K64157027	ZD-2079	Adrenergic receptor agonist
7728	-2.32	cp	BRD-K47943470	tyrphostin-51	EGFR inhibitor
7721	-2.29	cp	BRD-A67748489	K3644	Kinesin-like spindle protein inhibitor
7722	-2.29	cp	BRD-K85242180	beta-CCP	Indoleamine 2,3-dioxygenase inhibitor
7724	-2.29	cp	BRD-K86600316	RS-79948	Adrenergic receptor antagonist
7725	-2.29	cp	BRD-A02367930	ethinyl-estradiol	DNA directed DNA polymerase stimulant
7712	-2.26	cp	BRD-K60460488	nelfinavir	HIV protease inhibitor
7713	-2.26	cp	BRD-K91733562	secoisolariciresinol	Antioxidant
7714	-2.26	cp	BRD-K53913732	SB-408124	Orexin receptor antagonist
7715	-2.26	cp	BRD-A85587465	bemesetron	Serotonin receptor antagonist
7716	-2.26	cp	BRD-A38898897	GW-311616	Leukocyte elastase inhibitor
7717	-2.26	cp	BRD-K45861246	azaperone	Dopamine receptor antagonist
7707	-2.24	cp	BRD-K26373640	IKK-2-inhibitor	IKK inhibitor
7708	-2.24	cp	BRD-K08287586	butylparaben	DNA synthesis inhibitor
7700	-2.22	cp	BRD-A62434282	goserelin	Gonadotropin releasing factor hormone receptor agonist
7701	-2.22	cp	BRD-K49668410	clarithromycin	Bacterial 50S ribosomal subunit inhibitor
7702	-2.22	cp	BRD-K88358234	xaliproden	Serotonin receptor agonist
7703	-2.22	cp	BRD-K62289640	lylamine	Cannabinoid receptor agonist
7704	-2.22	cp	BRD-K92678294	irilin-a	Isoflavone
7705	-2.22	cp	BRD-K34092021	arvanil	TRPV agonist
7697	-2.19	cp	BRD-K98763141	niflumic-acid	Cyclooxygenase inhibitor
7688	-2.18	cp	BRD-K04412738	tramadol	Norepinephrine reuptake inhibitor
7689	-2.18	cp	BRD-K66206289	lobeline	Acetylcholine receptor antagonist
7690	-2.18	cp	BRD-K51967704	BIIB021	HSP inhibitor
7691	-2.18	cp	BRD-K61097567	SB-218795	Tachykinin antagonist
7692	-2.18	cp	BRD-K12244279	MEK1-2-inhibitor	MEK inhibitor
7693	-2.18	cp	BRD-K16508793	diazepam	Benzodiazepine receptor agonist
7680	-2.12	cp	BRD-A45498368	WYE-125132	MTOR inhibitor
7675	-2.11	cp	BRD-K12867552	THM-I-94	HDAC inhibitor
7671	-2.08	cp	BRD-A14574269	UB-165	Acetylcholine receptor agonist
7673	-2.08	cp	BRD-A51382177	fosinopril	ACE inhibitor
7665	-2.04	cp	BRD-K44876623	zolpidem	Benzodiazepine receptor agonist
7666	-2.04	cp	BRD-K29653726	topiramate	Carbonic anhydrase inhibitor
7667	-2.04	cp	BRD-A75478957	PD-166793	Metalloproteinase inhibitor
7668	-2.04	cp	BRD-K61177364	NBI-27914	CRF receptor antagonist
7669	-2.04	cp	BRD-K77793136	hydroxyfasudil	Rho associated kinase inhibitor
7653	-1.97	cp	BRD-A19633847	perhexiline	Carnitine palmitoyltransferase inhibitor
7654	-1.97	cp	BRD-A16665823	butoconazole	Bacterial cell wall synthesis inhibitor
7655	-1.97	cp	BRD-A04706586	bucladesine	Adenosine receptor agonist
7657	-1.97	cp	BRD-K97056771	HY-11007	BCR-ABL kinase inhibitor
7652	-1.96	cp	BRD-K11853856	PJ-34	PARP inhibitor
7648	-1.94	cp	BRD-K05977355	fluconazole	Sterol demethylase inhibitor
7649	-1.94	cp	BRD-M40783228	mesna	Antioxidant
7645	-1.9	cp	BRD-A10070317	propranolol	Adrenergic receptor antagonist
7646	-1.9	cp	BRD-K09537769	NU-7026	DNA dependent protein kinase inhibitor
7639	-1.87	cp	BRD-K62609077	scoulerine	Adrenergic receptor antagonist
7640	-1.87	cp	BRD-K04146668	GW-441756	Growth factor receptor inhibitor
7641	-1.87	cp	BRD-K62056274	quipazine	Serotonin receptor agonist
7635	-1.83	cp	BRD-K22947005	dexbrompheniramine	Histamine receptor antagonist
7636	-1.83	cp	BRD-K60511616	pravastatin	HMGCR inhibitor
7637	-1.83	cp	BRD-A87606379	nadolol	Adrenergic receptor antagonist
7628	-1.79	cp	BRD-K14221570	benzopurpurin-4b	HIV entry inhibitor
7622	-1.76	cp	BRD-K35483542	alitretinoin	Retinoid receptor agonist
7623	-1.76	cp	BRD-K15086322	JNJ-10191584	Histamine receptor antagonist
7612	-1.7	cp	BRD-K78659596	MLN-2238	Proteasome inhibitor
7609	-1.69	cp	BRD-A62071884	siguazodan	Phosphodiesterase inhibitor
7610	-1.69	cp	BRD-K36198571	WAY-170523	Metalloproteinase inhibitor
7598	-1.66	cp	BRD-A16444946	acarbose	Glucosidase inhibitor
7599	-1.66	cp	BRD-U82589721	HG-5-113-01	Protein kinase inhibitor
7600	-1.66	cp	BRD-K73589491	nizatidine	Histamine receptor antagonist
7601	-1.66	cp	BRD-A41304429	practolol	Adrenergic receptor antagonist
7604	-1.66	cp	BRD-A38030642	cyclosporin-a	Calcineurin inhibitor
7597	-1.65	cp	BRD-A24514565	warfarin	Vitamin K antagonist
7586	-1.62	cp	BRD-K30743633	TCPOBOP	CAR agonist
7587	-1.62	cp	BRD-K12932420	YM-976	Phosphodiesterase inhibitor
7588	-1.62	cp	BRD-K00959089	thenoyltrifluoroacetone	Chelating agent
7589	-1.62	cp	BRD-K41567364	SB-334867	Orexin receptor antagonist
7590	-1.62	cp	BRD-K10177585	PSB-11	Adenosine receptor antagonist
7592	-1.62	cp	BRD-K77641333	naphazoline	Adrenergic receptor agonist
7593	-1.62	cp	BRD-K12762134	XAV-939	Tankyrase inhibitor
7582	-1.6	cp	BRD-A82096673	KU-C103428N	CDC inhibitor
7575	-1.56	cp	BRD-K39621635	artemether	Antimalarial
7571	-1.55	cp	BRD-K73290745	ICI-199441	Opioid receptor agonist
7572	-1.55	cp	BRD-K51476772	ST-638	Tyrosine kinase inhibitor
7570	-1.54	cp	BRD-K58772419	AZD-6482	PI3K inhibitor
7562	-1.52	cp	BRD-K41337261	ZM-306416	ABL inhibitor
7563	-1.52	cp	BRD-K98157055	SIB-1757	Glutamate receptor antagonist
7564	-1.52	cp	BRD-K52989797	clomipramine	Serotonin transporter inhibitor (SERT)
7565	-1.52	cp	BRD-K99174507	cardiogenol-c	Cardiomyogenesis inducer
7560	-1.5	cp	BRD-K95609758	BMS-191011	Potassium channel activator
7555	-1.48	cp	BRD-K09549677	mibefradil	T-type calcium channel blocker
7556	-1.48	cp	BRD-K46766488	S-14506	Serotonin receptor agonist
7552	-1.46	cp	BRD-K41445866	alfaxalone	Chloride channel agonist
7548	-1.44	cp	BRD-K54416256	methimazole	Antithyroid
7549	-1.44	cp	BRD-K01779529	fluoropyruvate	Pyruvate dehydrogenase kinase inhibitor
7550	-1.44	cp	BRD-A18043272	phensuximide	Succinimide antiepileptic
7539	-1.41	cp	BRD-K49481516	galantamine	Acetylcholinesterase inhibitor
7540	-1.41	cp	BRD-K34508425	KUC103898N	-666
7541	-1.41	cp	BRD-A64227845	SKF-77434	Dopamine receptor agonist
7542	-1.41	cp	BRD-A10355991	norketamine	Glutamate receptor antagonist
7543	-1.41	cp	BRD-A75455249	kavain	Calcium channel modulator
7537	-1.39	cp	BRD-K88849294	lobaric-acid	Tyrosine phosphatase inhibitor
7528	-1.37	cp	BRD-K61691971	avrainvillamide-analog-1	nucleophosmin inhibitor
7529	-1.37	cp	BRD-A74907996	equol	Estrogen receptor agonist
7530	-1.37	cp	BRD-A94709349	metaxalone	Muscle relaxant
7531	-1.37	cp	BRD-K65503129	HSP90-inhibitor	HSP inhibitor
7532	-1.37	cp	BRD-K45542189	diethylcarbamazine	Lipoxygenase inhibitor
7523	-1.34	cp	BRD-K35430135	SR-59230A	Adrenergic receptor antagonist
7524	-1.34	cp	BRD-K47631482	bromhexine	Mucolytic agent
7521	-1.32	cp	BRD-K72034655	peucedanin	Apoptosis stimulant
7516	-1.3	cp	BRD-K01493881	apigenin	Casein kinase inhibitor
7517	-1.3	cp	BRD-K11158509	tyrphostin-B44	EGFR inhibitor
7518	-1.3	cp	BRD-K45435259	SCH-23390	Dopamine receptor antagonist
7519	-1.3	cp	BRD-K18742343	H-8	PKA inhibitor
7520	-1.3	cp	BRD-A30815329	felodipine	Calcium channel blocker
7512	-1.27	cp	BRD-K62012036	acitretin	Retinoid receptor agonist
7513	-1.27	cp	BRD-K32412559	morphothebaine	Adrenergic receptor antagonist
7514	-1.27	cp	BRD-K12906962	dichlorobenzamil	Sodium/calcium exchange inhibitor
7502	-1.23	cp	BRD-K30197592	5-methoxytryptamine	Serotonin receptor agonist
7503	-1.23	cp	BRD-K82865713	prostaglandin-b2	cAMP inhibitor
7504	-1.23	cp	BRD-K10065684	dantron	Laxative
7505	-1.23	cp	BRD-A54596827	solifenacin	Acetylcholine receptor antagonist
7494	-1.2	cp	BRD-K51805276	temefos	Cholinesterase inhibitor
7495	-1.2	cp	BRD-K76840893	RS-17053	Adrenergic receptor antagonist
7496	-1.2	cp	BRD-K90333595	phentolamine	Adrenergic receptor antagonist
7500	-1.2	cp	BRD-K19540840	saracatinib	SRC inhibitor
7487	-1.16	cp	BRD-K30677119	PP-30	RAF inhibitor
7489	-1.16	cp	BRD-A36217750	sulfinpyrazone	Uricosuric blocker
7481	-1.13	cp	BRD-A25569250	KI-16425	Lysophosphatidic acid receptor antagonist
7482	-1.13	cp	BRD-K16551401	PNU-22394	Serotonin receptor agonist
7483	-1.13	cp	BRD-K10136726	tosyllysyl-chloromethyl-ketone	Chymotrypsin inhibitor
7484	-1.13	cp	BRD-K29673530	hypericin	Tyrosine kinase inhibitor
7486	-1.13	cp	BRD-K33583600	isoliquiritigenin	Guanylate cyclase activator
7474	-1.09	cp	BRD-K08619574	thioproperazine	Dopamine receptor antagonist
7475	-1.09	cp	BRD-K93460210	lamotrigine	Serotonin receptor antagonist
7476	-1.09	cp	BRD-K49671696	ketanserin	Serotonin receptor antagonist
7477	-1.09	cp	BRD-K79092138	nitrofural	Bacterial DNA inhibitor
7469	-1.07	cp	BRD-K80725821	RS-16566	Serotonin receptor antagonist
7470	-1.07	cp	BRD-K71289571	zafirlukast	Leukotriene receptor antagonist
7461	-1.06	cp	BRD-K00673382	famotidine	Histamine receptor antagonist
7462	-1.06	cp	BRD-K31843556	T-0070907	PPAR receptor antagonist
7463	-1.06	cp	BRD-K26521938	dinoprostone	Prostanoid receptor agonist
7464	-1.06	cp	BRD-A22684332	procaterol	Adrenergic receptor agonist
7465	-1.06	cp	BRD-K79124250	ioxaglic-acid	Radiopaque medium
7466	-1.06	cp	BRD-A34706053	CGP-12177	Adrenergic receptor agonist
7457	-1.05	cp	BRD-K68392338	ZK-93426	Benzodiazepine receptor antagonist
7453	-1.02	cp	BRD-K80970344	pyrrolidine-dithiocarbamate	NFkB pathway inhibitor
7454	-1.02	cp	BRD-A41250306	cyclopenthiazide	Thiazide diuretic
7455	-1.02	cp	BRD-K82135108	elesclomol	Oxidative stress inducer
7446	-0.99	cp	BRD-K84955386	hyperoside	Glucosidase inhibitor
7447	-0.99	cp	BRD-A81795050	U-18666A	Oxidosqualene cyclase inhibitor
7448	-0.99	cp	BRD-K25905511	buddleoflavonoloside	Acetylcholinesterase inhibitor
7449	-0.99	cp	BRD-K20995441	U-54494A	Opioid receptor agonist
7450	-0.99	cp	BRD-A42346008	metanephrine	Epinephrine metabolite
7451	-0.99	cp	BRD-A45889380	mepacrine	Cytokine production inhibitor
7445	-0.98	cp	BRD-A08877921	cephalotaxine	Protein synthesis inhibitor
7444	-0.96	cp	BRD-K56614220	clofazimine	GK0582 inhibitor
7439	-0.95	cp	BRD-A70731303	avrainvillamide-analog-5	nucleophosmin inhibitor
7440	-0.95	cp	BRD-K14696368	9-methyl-5H-6-thia-4,5-diaza-chrysene-6,6-dioxide	NFkB pathway inhibitor
7441	-0.95	cp	BRD-K14329163	BAY-K8644	Calcium channel activator
7442	-0.95	cp	BRD-A48570745	ivermectin	GABA receptor agonist
7443	-0.95	cp	BRD-K56558538	ambroxol	Sodium channel blocker
7438	-0.94	cp	BRD-K67566344	KU-0063794	MTOR inhibitor
7429	-0.92	cp	BRD-K82164249	andarine	Androgen receptor modulator
7430	-0.92	cp	BRD-A62182663	YK-4279	Apoptosis stimulant
7431	-0.92	cp	BRD-A99177642	deltaline	Acetylcholine receptor antagonist
7432	-0.92	cp	BRD-K95851186	CGP-13501	GABA receptor modulator
7433	-0.92	cp	BRD-A06352508	SB-218078	CHK inhibitor
7436	-0.92	cp	BRD-K12513978	fenbufen	Cyclooxygenase inhibitor
7428	-0.89	cp	BRD-A51829654	BRL-15572	Serotonin receptor antagonist
7421	-0.88	cp	BRD-K99818283	PIK-90	PI3K inhibitor
7422	-0.88	cp	BRD-K83637872	SANT-1	Smoothened receptor antagonist
7423	-0.88	cp	BRD-K63151507	MNITMT	Lymphocyte inhibitor
7424	-0.88	cp	BRD-K63150726	JTE-907	Cannabinoid receptor inverse agonist
7425	-0.88	cp	BRD-A33084410	5'-guanidinonaltrindole	Opioid receptor antagonist
7410	-0.85	cp	BRD-K97309399	thiothixene	Dopamine receptor antagonist
7411	-0.85	cp	BRD-A41833852	naloxone	Opioid receptor antagonist
7412	-0.85	cp	BRD-K89210380	biotin	Vitamin B
7413	-0.85	cp	BRD-A22143024	estropipate	Estrogen receptor agonist
7414	-0.85	cp	BRD-K70301876	escitalopram	Selective serotonin reuptake inhibitor (SSRI)
7406	-0.84	cp	BRD-K15519488	CS-110266	Dopamine receptor agonist
7407	-0.84	cp	BRD-K85030058	benactyzine	Acetylcholine receptor antagonist
7396	-0.81	cp	BRD-A03216249	mepivacaine	Potassium channel blocker
7397	-0.81	cp	BRD-K29905972	axitinib	PDGFR receptor inhibitor
7398	-0.81	cp	BRD-A65550283	ginsenoside	Steroid hormone receptor agonist
7399	-0.81	cp	BRD-K20287671	SU-4312	PDGFR receptor inhibitor
7400	-0.81	cp	BRD-K17743697	KB-R7943	Sodium/calcium exchange inhibitor
7401	-0.81	cp	BRD-K17868609	BRL-54443	Serotonin receptor agonist
7403	-0.81	cp	BRD-K91623615	ABT-751	Tubulin inhibitor
7387	-0.78	cp	BRD-K33483813	actarit	Interleukin receptor agonist
7388	-0.78	cp	BRD-K45158365	valsartan	Angiotensin receptor antagonist
7389	-0.78	cp	BRD-K62353524	DY-131	Estrogen receptor agonist
7390	-0.78	cp	BRD-A33168282	sotalol	Adrenergic receptor antagonist
7391	-0.78	cp	BRD-A65597028	RX-821002	Adrenergic receptor antagonist
7393	-0.78	cp	BRD-K32536677	AGK-2	SIRT inhibitor
7386	-0.77	cp	BRD-K73196317	urapidil	Adrenergic receptor antagonist
7380	-0.74	cp	BRD-A02759312	betaxolol	Adrenergic receptor antagonist
7384	-0.74	cp	BRD-K93280214	gabazine	GABA receptor antagonist
7375	-0.71	cp	BRD-A44551378	LFM-A12	EGFR inhibitor
7372	-0.7	cp	BRD-K15916496	clotrimazole	Cytochrome P450 inhibitor
7373	-0.7	cp	BRD-K56700933	phenethyl-isothiocyanate	Antineoplastic
7374	-0.7	cp	BRD-A48430263	pioglitazone	Insulin sensitizer
7368	-0.68	cp	BRD-K96778649	tyrphostin-47	EGFR inhibitor
7366	-0.67	cp	BRD-K86930074	cediranib	KIT inhibitor
7367	-0.67	cp	BRD-A97104540	fenoterol	Adrenergic receptor agonist
7359	-0.63	cp	BRD-K39983086	loteprednol	Glucocorticoid receptor agonist
7360	-0.63	cp	BRD-A70268693	PG-9	Acetylcholine receptor agonist
7361	-0.63	cp	BRD-K08547377	irinotecan	Topoisomerase inhibitor
7352	-0.6	cp	BRD-K70401845	erlotinib	EGFR inhibitor
7353	-0.6	cp	BRD-K40919711	BAPTA-AM	Potassium channel blocker
7354	-0.6	cp	BRD-K76810206	nicergoline	Adrenergic receptor antagonist
7349	-0.59	cp	BRD-A94543220	bifonazole	Sterol demethylase inhibitor
7339	-0.56	cp	BRD-K88871508	lisuride	Dopamine receptor agonist
7340	-0.56	cp	BRD-K60640630	mometasone	Glucocorticoid receptor agonist
7342	-0.56	cp	BRD-K49111258	prazosin	Adrenergic receptor antagonist
7343	-0.56	cp	BRD-K79602928	metformin	Insulin sensitizer
7344	-0.56	cp	BRD-K72703948	ZM-447439	Aurora kinase inhibitor
7345	-0.56	cp	BRD-K15108141	gemcitabine	Ribonucleotide reductase inhibitor
7346	-0.56	cp	BRD-A92585442	RU-28318	Cytochrome P450 inhibitor
7337	-0.54	cp	BRD-K75699339	rizatriptan	Serotonin receptor agonist
7331	-0.53	cp	BRD-K68202742	trichostatin-a	HDAC inhibitor
7332	-0.53	cp	BRD-K05104363	PD-184352	MEK inhibitor
7333	-0.53	cp	BRD-K48367671	febuxostat	Xanthine oxidase inhibitor
7334	-0.53	cp	BRD-K34820100	tebuthiuron	Photosynthesis inhibitor
7335	-0.53	cp	BRD-A09467419	mebeverine	Acetylcholine receptor antagonist
7329	-0.5	cp	BRD-K07212038	selinidin	Mast cell stabilizer
7330	-0.5	cp	BRD-A75402480	desoxycorticosterone	Mineralocorticoid receptor agonist
7324	-0.49	cp	BRD-K71860425	CDK2-5-inhibitor	CDK inhibitor
7325	-0.49	cp	BRD-K39111395	BCL2-inhibitor	BCL inhibitor
7326	-0.49	cp	BRD-K55454768	TAS-301	Calcium-calmodulin dependent protein kinase inhibitor
7327	-0.49	cp	BRD-K08109516	L-701324	Glutamate receptor antagonist
7328	-0.49	cp	BRD-K13571841	pepstatin	Aspartic protease inhibitor
7318	-0.46	cp	BRD-K05350981	oligomycin-c	ATPase inhibitor
7319	-0.46	cp	BRD-A44780397	mifepristone	Glucocorticoid receptor antagonist
7320	-0.46	cp	BRD-K93658967	aloisine	CDK inhibitor
7321	-0.46	cp	BRD-A28746609	paclitaxel	Tubulin inhibitor
7322	-0.46	cp	BRD-K94294671	OSI-027	MTOR inhibitor
7323	-0.46	cp	BRD-K89997465	chlorpromazine	Dopamine receptor antagonist
7311	-0.42	cp	BRD-K45068323	W-13	Calmodulin antagonist
7312	-0.42	cp	BRD-K40887525	ritanserin	Serotonin receptor antagonist
7313	-0.42	cp	BRD-K65639003	icariin	Phosphodiesterase inhibitor
7314	-0.42	cp	BRD-A15415227	GW-1929	PPAR receptor agonist
7315	-0.42	cp	BRD-K62200014	anagrelide	Phosphodiesterase inhibitor
7317	-0.42	cp	BRD-A19195498	trimipramine	Norepinephrine reuptake inhibitor
7299	-0.39	cp	BRD-A23359898	sibutramine	Serotonin reuptake inhibitor
7300	-0.39	cp	BRD-K81169441	cerivastatin	HMGCR inhibitor
7301	-0.39	cp	BRD-K68065987	MK-2206	AKT inhibitor
7302	-0.39	cp	BRD-K34154330	tracazolate	GABA receptor modulator
7303	-0.39	cp	BRD-K18909381	CGS-12066B	Serotonin receptor agonist
7304	-0.39	cp	BRD-K26801045	pipamperone	Dopamine receptor antagonist
7305	-0.39	cp	BRD-A00993607	alprenolol	Adrenergic receptor antagonist
7307	-0.39	cp	BRD-K85090592	pilocarpine	Acetylcholine receptor agonist
7308	-0.39	cp	BRD-K08589866	linsitinib	IGF-1 inhibitor
7309	-0.39	cp	BRD-K47207162	zimelidine	Serotonin reuptake inhibitor
7292	-0.35	cp	BRD-A99449986	MT-21	Caspase activator
7293	-0.35	cp	BRD-K52662033	lidocaine	Histamine receptor agonist
7294	-0.35	cp	BRD-K16664969	GTP-14564	FLT3 inhibitor
7295	-0.35	cp	BRD-K48300629	zonisamide	Sodium channel blocker
7296	-0.35	cp	BRD-A18917088	estradiol	Contraceptive agent
7297	-0.35	cp	BRD-K33453211	levocabastine	Histamine receptor antagonist
7298	-0.35	cp	BRD-A09925278	etilefrine	Adrenergic receptor agonist
7282	-0.32	cp	BRD-K10466330	AVA	Nucleophosmin inhibitor
7283	-0.32	cp	BRD-K56957086	dacinostat	HDAC inhibitor
7284	-0.32	cp	BRD-K20338176	cefaclor	Bacterial cell wall synthesis inhibitor
7285	-0.32	cp	BRD-K99411983	lumicolchicine	Colchicine isomer, non-binder of microtubules
7286	-0.32	cp	BRD-A67862938	naftidrofuryl	Adrenergic receptor antagonist
7287	-0.32	cp	BRD-K59753853	MDL-29951	Glutamate receptor antagonist
7288	-0.32	cp	BRD-A04553218	chlorphenamine	Histamine receptor antagonist
7289	-0.32	cp	BRD-K59058766	chlorprothixene	Dopamine receptor antagonist
7291	-0.32	cp	BRD-A60197193	amisulpride	Dopamine receptor antagonist
7281	-0.3	cp	BRD-K37991163	paroxetine	Selective serotonin reuptake inhibitor (SSRI)
7272	-0.28	cp	BRD-A92630576	trimebutine	Opioid receptor agonist
7273	-0.28	cp	BRD-K04196797	oxcarbazepine	Sodium channel blocker
7274	-0.28	cp	BRD-M00539986	formoterol	Adrenergic receptor agonist
7275	-0.28	cp	BRD-K42748308	XE-991	Potassium channel blocker
7276	-0.28	cp	BRD-K55468218	spiperone	Dopamine receptor antagonist
7277	-0.28	cp	BRD-K38323065	phenacetin	Cyclooxygenase inhibitor
7278	-0.28	cp	BRD-A50675702	fipronil	GABA gated chloride channel blocker
7279	-0.28	cp	BRD-K43068349	AMG-9810	TRPV antagonist
7280	-0.28	cp	BRD-K36862742	hydroflumethiazide	Sodium/potassium/chloride transporter inhibitor
7266	-0.25	cp	BRD-K59962020	CHEMBL-374350	NFkB pathway inhibitor
7267	-0.25	cp	BRD-K88759641	EMD-66684	Angiotensin receptor antagonist
7268	-0.25	cp	BRD-K27450477	EHNA	Adenosine deaminase inhibitor
7269	-0.25	cp	BRD-K74212935	ergocryptine	Dopamine agonist
7270	-0.25	cp	BRD-K08252256	diclofenac	Cyclooxygenase inhibitor
7251	-0.21	cp	BRD-K86887724	dofetilide	Potassium channel blocker
7252	-0.21	cp	BRD-A68888262	azelastine	Histamine receptor antagonist
7253	-0.21	cp	BRD-K54094468	remoxipride	Dopamine receptor antagonist
7254	-0.21	cp	BRD-K90789829	nefazodone	Adrenergic inhibitor
7255	-0.21	cp	BRD-K09416995	lovastatin	HMGCR inhibitor
7256	-0.21	cp	BRD-K62310379	fluticasone	Glucocorticoid receptor agonist
7257	-0.21	cp	BRD-K78633253	EXO-1	ARF inhibitor
7258	-0.21	cp	BRD-K06221026	DUP-697	Cyclooxygenase inhibitor
7259	-0.21	cp	BRD-K82036761	sertraline	Serotonin receptor antagonist
7260	-0.21	cp	BRD-A91699651	chloroquine	Antimalarial
7262	-0.21	cp	BRD-A68723818	brompheniramine	Histamine receptor antagonist
7263	-0.21	cp	BRD-A09094913	strychnine	Acetylcholine receptor antagonist
7237	-0.18	cp	BRD-K57033106	tripelennamine	Histamine receptor antagonist
7238	-0.18	cp	BRD-A14395271	mesoridazine	Dopamine receptor antagonist
7239	-0.18	cp	BRD-A63043573	cabergoline	Dopamine receptor agonist
7240	-0.18	cp	BRD-A52588987	SKF-83566	Dopamine receptor antagonist
7241	-0.18	cp	BRD-K60770992	pergolide	Dopamine receptor agonist
7242	-0.18	cp	BRD-A40639672	ketorolac	Cyclooxygenase inhibitor
7243	-0.18	cp	BRD-K67080878	milrinone	Phosphodiesterase inhibitor
7244	-0.18	cp	BRD-K66876909	linezolid	Bacterial 50S ribosomal subunit inhibitor
7245	-0.18	cp	BRD-K10995081	perphenazine	Dopamine receptor antagonist
7246	-0.18	cp	BRD-K08806317	timolol	Adrenergic receptor antagonist
7247	-0.18	cp	BRD-K29950728	clomifene	Estrogen receptor antagonist
7248	-0.18	cp	BRD-K92049597	triamterene	Sodium channel blocker
7249	-0.18	cp	BRD-K00234327	RU-24969	Serotonin receptor agonist
7232	-0.15	cp	BRD-K07691486	roscovitine	CDK inhibitor
7224	-0.14	cp	BRD-K44442813	pidotimod	Interferon receptor agonist
7225	-0.14	cp	BRD-K19462402	buflomedil	Adrenergic receptor antagonist
7226	-0.14	cp	BRD-A93659613	GR-89696	Opioid receptor agonist
7227	-0.14	cp	BRD-A10303790	talampicillin	Bacterial cell wall synthesis inhibitor
7228	-0.14	cp	BRD-A92670106	tocainide	Sodium channel blocker
7229	-0.14	cp	BRD-K36616567	doxepin	Histamine receptor antagonist
7230	-0.14	cp	BRD-K89348303	ramipril	ACE inhibitor
7231	-0.14	cp	BRD-A07440155	labetalol	Adrenergic receptor antagonist
7205	-0.11	cp	BRD-A48261811	argatroban	Thrombin inhibitor
7206	-0.11	cp	BRD-K50135270	GBR-12935	Dopamine uptake inhibitor
7207	-0.11	cp	BRD-K46137903	prednicarbate	Phospholipase activator
7208	-0.11	cp	BRD-A33711280	metixene	Acetylcholine receptor antagonist
7209	-0.11	cp	BRD-K88741031	methyl-2,5-dihydroxycinnamate	EGFR inhibitor
7210	-0.11	cp	BRD-A24817035	laudanosine	Central nervous system agent
7211	-0.11	cp	BRD-K68558722	deracoxib	Cyclooxygenase inhibitor
7212	-0.11	cp	BRD-K70327191	benzoxiquine	Anti-infective
7213	-0.11	cp	BRD-A08187463	racecadotril	Enkephalinase inhibitor
7214	-0.11	cp	BRD-K05395900	nicotine	Acetylcholine receptor agonist
7215	-0.11	cp	BRD-K66788707	fludarabine	DNA synthesis inhibitor
7216	-0.11	cp	BRD-K92723993	imatinib	BCR-ABL kinase inhibitor
7217	-0.11	cp	BRD-K92000912	AM-251	Cannabinoid receptor antagonist
7218	-0.11	cp	BRD-U88459701	atorvastatin	HMGCR inhibitor
7219	-0.11	cp	BRD-K80738081	resveratrol	Cytochrome P450 inhibitor
7220	-0.11	cp	BRD-A18763547	BAX-channel-blocker	Cytochrome C release inhibitor
7221	-0.11	cp	BRD-A47494775	dipivefrine	Adrenergic receptor agonist
7193	-0.07	cp	BRD-K69688083	mestinon	Cholinesterase inhibitor
7194	-0.07	cp	BRD-K49404994	levetiracetam	Calcium channel blocker
7195	-0.07	cp	BRD-K06753942	nobiletin	MEK inhibitor
7196	-0.07	cp	BRD-A45140972	meclocycline	Bacterial 30S ribosomal subunit inhibitor
7197	-0.07	cp	BRD-A62525898	prednisone	Glucocorticoid receptor agonist
7198	-0.07	cp	BRD-K60762818	desipramine	Tricyclic antidepressant
7199	-0.07	cp	BRD-K02265150	amoxapine	Norepinephrine reuptake inhibitor
7200	-0.07	cp	BRD-K68132782	terbinafine	Fungal squalene epoxidase inhibitor
7201	-0.07	cp	BRD-K38197229	bumetanide	Solute carrier family member inhibitor
7202	-0.07	cp	BRD-A29734509	disopyramide	Sodium channel blocker
7203	-0.07	cp	BRD-A35108200	dexamethasone	Glucocorticoid receptor agonist
7190	-0.06	cp	BRD-K38055836	etamivan	Respiratory stimulant
7179	-0.04	cp	BRD-K29359156	ebselen	H+/K+-ATPase inhibitor
7180	-0.04	cp	BRD-A44133049	azasetron	Serotonin receptor antagonist
7181	-0.04	cp	BRD-K92984783	melperone	Serotonin receptor antagonist
7182	-0.04	cp	BRD-A64977602	mirtazapine	Adrenergic receptor antagonist
7183	-0.04	cp	BRD-K10974103	diloxanide	Protein synthesis inhibitor
7184	-0.04	cp	BRD-K47639036	flavoxate	Acetylcholine receptor antagonist
7185	-0.04	cp	BRD-A84481105	thioridazine	Dopamine receptor antagonist
7186	-0.04	cp	BRD-K38436528	imipramine	Norepinephrine reuptake inhibitor
7169	-0.03	cp	BRD-K70358946	aripiprazole	Serotonin receptor agonist
7170	-0.03	cp	BRD-K71430621	clobenpropit	Histamine receptor antagonist
7171	-0.03	cp	BRD-K39915878	loxapine	Dopamine receptor antagonist
7172	-0.03	cp	BRD-K45033733	famciclovir	DNA polymerase inhibitor
7173	-0.03	cp	BRD-K64052750	gefitinib	EGFR inhibitor
7174	-0.03	cp	BRD-K53737926	amitriptyline	Norepinephrine inhibitor
7175	-0.03	cp	BRD-K85119730	tolbutamide	ATP channel blocker
7176	-0.03	cp	BRD-K79116891	proxymetacaine	Sodium channel blocker
7177	-0.03	cp	BRD-A36074203	remacemide	Glutamate receptor antagonist
7178	-0.03	cp	BRD-K12994359	valdecoxib	Cyclooxygenase inhibitor
7156	-0.02	cp	BRD-K76908866	CP-724714	EGFR inhibitor
7157	-0.02	cp	BRD-K73397362	purmorphamine	Smoothened receptor agonist
7158	-0.02	cp	BRD-K90382497	GW-843682X	PLK inhibitor
7159	-0.02	cp	BRD-K15715913	fluperlapine	Serotonin receptor antagonist
7160	-0.02	cp	BRD-K57179821	crotamiton	Antipruritic
7161	-0.02	cp	BRD-A93206962	L-755507	Adrenergic receptor agonist
7162	-0.02	cp	BRD-K86301799	dipyridamole	Phosphodiesterase inhibitor
7163	-0.02	cp	BRD-K53857191	risperidone	Dopamine receptor antagonist
7164	-0.02	cp	BRD-A26711594	nicardipine	Calcium channel blocker
7165	-0.02	cp	BRD-K61250553	loperamide	Opioid receptor agonist
7166	-0.02	cp	BRD-A17655518	ibuprofen	Cyclooxygenase inhibitor
7167	-0.02	cp	BRD-K37289225	clozapine	Dopamine receptor antagonist
7151	-0.01	cp	BRD-A41450521	tosufloxacin	Bacterial DNA gyrase inhibitor
7152	-0.01	cp	BRD-A80017228	bendroflumethiazide	Sodium/potassium/chloride transporter inhibitor
7153	-0.01	cp	BRD-K02637541	celecoxib	Cyclooxygenase inhibitor
1596	0	cp	BRD-K75295174	alisertib	Aurora kinase inhibitor
1597	0	cp	BRD-K67174588	toremifene	Estrogen receptor antagonist
1598	0	cp	BRD-K53665955	MK-5108	Aurora kinase inhibitor
1599	0	cp	BRD-K79877282	PF-543	Sphingosine kinase inhibitor
1600	0	cp	BRD-K50324045	avrainvillamide-analog-6	nucleophosmin inhibitor
1601	0	cp	BRD-K25079130	avrainvillamide-analog-4	nucleophosmin inhibitor
1602	0	cp	BRD-K42573370	avrainvillamide-analog-2	nucleophosmin inhibitor
1603	0	cp	BRD-K68488863	ENMD-2076	FLT3 inhibitor
1604	0	cp	BRD-A83237092	fulvestrant	Estrogen receptor antagonist
1605	0	cp	BRD-K39569857	avrainvillamide-analog-3	nucleophosmin inhibitor
2428	0	cp	BRD-K59773493	benzohydroxamic-acid	Antifungal
2429	0	cp	BRD-K97799481	theophylline	Adenosine receptor antagonist
2430	0	cp	BRD-A15493168	tetracycline	Bacterial 30S ribosomal subunit inhibitor
2431	0	cp	BRD-K13356952	methazolamide	Carbonic anhydrase inhibitor
2432	0	cp	BRD-K82216340	medroxyprogesterone	progesterone receptor agonist
2433	0	cp	BRD-K94070024	depomedrol	Glucocorticoid receptor agonist
2434	0	cp	BRD-K54529596	captopril	ACE inhibitor
2435	0	cp	BRD-M41783010	acamprosate	Glutamate receptor antagonist
2436	0	cp	BRD-K91145395	prostratin	PKC activator
2437	0	cp	BRD-K83636919	entacapone	Catechol O methyltransferase inhibitor
2438	0	cp	BRD-K63784565	BRD-K63784565	Topoisomerase inhibitor
2439	0	cp	BRD-K56450366	NSC-94258	Antineoplastic
2440	0	cp	BRD-K37814297	acepromazine	Dopamine receptor antagonist
2441	0	cp	BRD-K20197062	SA-94315	Caspase inhibitor
2442	0	cp	BRD-K17953061	staurosporine	PKC inhibitor
2443	0	cp	BRD-K14643723	4-(2-Amino-ethyl)-benzenesulfonamide	carbonic anhydrase inhibitor
2444	0	cp	BRD-K06817181	BRD-K06817181	JAK inhibitor
2445	0	cp	BRD-K04466929	Merck60	HDAC inhibitor
2446	0	cp	BRD-A95696820	acadesine	AMPK activator
2447	0	cp	BRD-A83892713	rifampicin	RNA polymerase inhibitor
2448	0	cp	BRD-A80383043	BRD-A80383043	Glutamate receptor agonist
2449	0	cp	BRD-A29731977	17-hydroxyprogesterone-caproate	progesterone receptor agonist
2450	0	cp	BRD-A15914070	4-hydroxy-2-nonenal	Cytotoxic lipid peroxidation product
2451	0	cp	BRD-A98283014	calmidazolium	Calcium channel blocker
2452	0	cp	BRD-K29582115	ziprasidone	Dopamine receptor antagonist
2453	0	cp	BRD-A26002865	verrucarin-a	Protein synthesis inhibitor
2454	0	cp	BRD-K15891719	tenofovir	Reverse transcriptase inhibitor
2455	0	cp	BRD-K66956375	oleoylethanolamide	Cannabinoid receptor agonist
2456	0	cp	BRD-K37720887	SB-525334	TGF beta receptor inhibitor
2457	0	cp	BRD-K07736136	VX-702	p38 MAPK inhibitor
2458	0	cp	BRD-K37130656	rivaroxaban	Coagulation inhibitor
2459	0	cp	BRD-M72442222	vicriviroc	CC chemokine receptor antagonist
2460	0	cp	BRD-K54472332	elvitegravir	HIV integrase inhibitor
2461	0	cp	BRD-K70511574	sunitinib	PLK inhibitor
2462	0	cp	BRD-K48722833	iloperidone	Dopamine receptor antagonist
2463	0	cp	BRD-K89014967	AS-703026	MEK inhibitor
2464	0	cp	BRD-K84639753	safinamide	Dopamine uptake inhibitor
2465	0	cp	BRD-K91900765	VX-745	p38 MAPK inhibitor
2466	0	cp	BRD-K73838513	cinacalcet	Calcium channel activator
2467	0	cp	BRD-K07265709	razoxane	Chelating agent
2468	0	cp	BRD-M16762496	PIK-75	DNA protein kinase inhibitor
2469	0	cp	BRD-K17306061	aprepitant	Tachykinin antagonist
2470	0	cp	BRD-K73293050	WZ-3146	EGFR inhibitor
2471	0	cp	BRD-A41692738	TGX-221	PI3K inhibitor
2472	0	cp	BRD-K16485616	mocetinostat	HDAC inhibitor
2473	0	cp	BRD-K13514097	everolimus	MTOR inhibitor
2474	0	cp	BRD-K95901403	XL-147	PI3K inhibitor
2475	0	cp	BRD-K67578145	GDC-0879	RAF inhibitor
2476	0	cp	BRD-K28428262	brivanib	FGFR inhibitor
2477	0	cp	BRD-K74514084	pazopanib	KIT inhibitor
2478	0	cp	BRD-K99964838	bosutinib	ABL inhibitor
2479	0	cp	BRD-K99749624	linifanib	PDGFR receptor inhibitor
2480	0	cp	BRD-K93331255	lypressin	Vasopressin receptor agonist
2481	0	cp	BRD-K46212057	voriconazole	Cytochrome P450 inhibitor
2482	0	cp	BRD-K83794624	pirarubicin	Topoisomerase inhibitor
2483	0	cp	BRD-K09436313	prostaglandin	Prostanoid receptor antagonist
2484	0	cp	BRD-K55420858	mirin	MRE11A exonuclease inhibitor
2485	0	cp	BRD-K99451608	lopinavir	HIV protease inhibitor
2486	0	cp	BRD-K23192422	lestaurtinib	FLT3 inhibitor
2487	0	cp	BRD-K64800655	PHA-793887	CDK inhibitor
2488	0	cp	BRD-K01253243	SB-590885	RAF inhibitor
2489	0	cp	BRD-K13566078	BMS-345541	IKK inhibitor
2490	0	cp	BRD-K99545815	PF-562271	Focal adhesion kinase inhibitor
2491	0	cp	BRD-K81528515	nilotinib	ABL inhibitor
2492	0	cp	BRD-K86465814	HO-013	PPAR receptor agonist
2493	0	cp	BRD-K47539947	tetradecylthioacetic-acid	Lipid peroxidase inhibitor
2494	0	cp	BRD-K61480498	epoxycholesterol	LXR agonist
2495	0	cp	BRD-U01690642	acetyl-geranyl-cysteine	Isoprenylated protein methylation inhibitor
2496	0	cp	BRD-K75181824	acetyl-geranygeranyl-cysteine	Inhibitor of methyl esterification of geranylgeranylated proteins
2497	0	cp	BRD-K79437791	acetyl-farnesyl-cysteine	Inhibitor of methylation of endogenous isoprenylated proteins
2498	0	cp	BRD-K50720187	flupirtine	Glutamate receptor antagonist
2499	0	cp	BRD-K08115555	tyrphostin-AG-1288	TNF production inhibitor
2500	0	cp	BRD-A18497530	5-iodotubercidin	Adenosine kinase inhibitor
2501	0	cp	BRD-K99291625	SB-203580	p38 MAPK inhibitor
2502	0	cp	BRD-K67506692	tyrphostin-AG-126	ERK1 and ERK2 phosphorylation inhibitor
2503	0	cp	BRD-K32710582	EI-247	IGF-1 inhibitor
2504	0	cp	BRD-K43764301	dexketoprofen	Cyclooxygenase inhibitor
2505	0	cp	BRD-K62959606	sphingosine	Ceramidase inhibitor
2506	0	cp	BRD-A55756846	H-7	PKA inhibitor
2507	0	cp	BRD-K85985071	ellipticine	Topoisomerase inhibitor
2508	0	cp	BRD-K77625572	etomoxir	Carnitine palmitoyltransferase inhibitor
2509	0	cp	BRD-K64935403	ebelactone-b	Lipase inhibitor
2510	0	cp	BRD-K13087974	4,5-dianilinophthalimide	EGFR inhibitor
2511	0	cp	BRD-K35128472	2-aminopurine	Serine/threonine kinase inhibitor
2512	0	cp	BRD-A77118605	BML-ST330	Phospholipase inhibitor
2513	0	cp	BRD-K32610195	androstenedione	Cytochrome P450 inhibitor
2514	0	cp	BRD-K43880410	pregnenolone	glutamate receptor modulator
2515	0	cp	BRD-U66370498	androstanol	CAR antagonist
2516	0	cp	BRD-K24656285	farnesol	FXR agonist
2517	0	cp	BRD-K20986251	lithocholic-acid	FXR antagonist
2518	0	cp	BRD-K33572481	taurodeoxycholic-acid	Bile acid
2519	0	cp	BRD-K41170226	deoxycholic-acid	G protein-coupled receptor agonist
2520	0	cp	BRD-K43164539	cholic-acid	Bile acid
2521	0	cp	BRD-K65331431	retinyl	vitamin analog
2522	0	cp	BRD-K73982490	BI-78D3	JNK inhibitor
2523	0	cp	BRD-A01317026	7,8-dihydro-L-biopterin	Dihydroneopterin aldolase inhibitor
2524	0	cp	BRD-K39944607	ochratoxin-a	Phenylalanyl tRNA synthetase inhibitor
2525	0	cp	BRD-A80960055	celastrol	Anti-inflammatory
2526	0	cp	BRD-K04923131	GSK-3-inhibitor-IX	Glycogen synthase kinase inhibitor
2527	0	cp	BRD-A11702965	chromomycin-a3	DNA binding agent
2528	0	cp	BRD-A80574334	oxalomalic-acid	Isocitrate dehydrogenase inhibitor
2529	0	cp	BRD-K22631935	neurodazine	Neurogenesis of non-pluripotent C2C12 myoblast inducer
2530	0	cp	BRD-K14681867	somatostatin	Somatostatin receptor agonist
2531	0	cp	BRD-U51951544	ZG-10	JNK inhibitor
2532	0	cp	BRD-K84085265	CG-930	JNK inhibitor
2533	0	cp	BRD-K83972459	JWE-035	Aurora kinase inhibitor
2534	0	cp	BRD-K72420232	WZ-4002	EGFR inhibitor
2535	0	cp	BRD-K40175214	torin-1	MTOR inhibitor
2536	0	cp	BRD-K38615104	A-443644	AKT inhibitor
2537	0	cp	BRD-K24859147	KIN001-242	Protein kinase inhibitor
2538	0	cp	BRD-K19220233	JNK-9L	JNK inhibitor
2539	0	cp	BRD-A60245366	AS-601245	JNK inhibitor
2540	0	cp	BRD-K82109576	vincristine	Tubulin inhibitor
2541	0	cp	BRD-K50866992	tropisetron	Serotonin receptor antagonist
2542	0	cp	BRD-K54316499	tolterodine	Acetylcholine receptor antagonist
2543	0	cp	BRD-K89125793	tinidazole	Antiprotozoal
2544	0	cp	BRD-K10467831	tibolone	Androgen receptor agonist
2545	0	cp	BRD-K60160658	tiagabine	GABA uptake inhibitor
2546	0	cp	BRD-K44094599	tacrolimus	Calcineurin inhibitor
2547	0	cp	BRD-A04327189	synephrine	Adrenergic receptor agonist
2548	0	cp	BRD-A72441487	stiripentol	GABA uptake inhibitor
2549	0	cp	BRD-K62374253	rufloxacin	Bacterial DNA gyrase inhibitor
2550	0	cp	BRD-K50938786	ropivacaine	Sodium channel blocker
2551	0	cp	BRD-A27489425	rolitetracycline	Bacterial 30S ribosomal subunit inhibitor
2552	0	cp	BRD-K70490179	rimcazole	Sigma receptor antagonist
2553	0	cp	BRD-K92870997	pterostilbene	Cyclooxygenase inhibitor
2554	0	cp	BRD-A37052580	physostigmine	Acetylcholinesterase inhibitor
2555	0	cp	BRD-K47780086	penciclovir	DNA directed DNA polymerase inhibitor
2556	0	cp	BRD-K13800121	parecoxib	Cyclooxygenase inhibitor
2557	0	cp	BRD-K23369905	oxiconazole	Bacterial cell wall synthesis inhibitor
2558	0	cp	BRD-K25310650	ormetoprim	Bacterial antifolate
2559	0	cp	BRD-K63343048	orlistat	Lipase inhibitor
2560	0	cp	BRD-A24543851	nornicotine	Acetylcholine receptor agonist
2561	0	cp	BRD-K57930253	nitrazepam	Benzodiazepine receptor agonist
2562	0	cp	BRD-A96107863	nisoldipine	Calcium channel blocker
2563	0	cp	BRD-K44353683	nateglinide	Insulin secretagogue
2564	0	cp	BRD-A16934955	nalbuphine	Opioid receptor agonist
2565	0	cp	BRD-A39052811	mosapride	Serotonin receptor agonist
2566	0	cp	BRD-K02227374	milnacipran	Serotonin reuptake inhibitor
2567	0	cp	BRD-K00532621	midazolam	Benzodiazepine receptor agonist
2568	0	cp	BRD-K18523449	mestanolone	Androgenic steroid
2569	0	cp	BRD-A43082555	loxoprofen	Cyclooxygenase inhibitor
2570	0	cp	BRD-A11990600	lorazepam	Benzodiazepine receptor agonist
2571	0	cp	BRD-K82147103	lofepramine	Norepinephrine reuptake inhibitor
2572	0	cp	BRD-K51671335	sulpiride	Dopamine receptor antagonist
2573	0	cp	BRD-K27184429	levocetirizine	Histamine receptor antagonist
2574	0	cp	BRD-K10961822	latanoprost	Prostanoid receptor agonist
2575	0	cp	BRD-A49172652	lansoprazole	ATPase inhibitor
2576	0	cp	BRD-A52282606	lacidipine	Calcium channel blocker
2577	0	cp	BRD-K30097969	pitavastatin	HMGCR inhibitor
2578	0	cp	BRD-K73991644	isoquercetin	Aldose reductase inhibitor
2579	0	cp	BRD-K33226500	indinavir	HIV protease inhibitor
2580	0	cp	BRD-K69650333	idarubicin	Topoisomerase inhibitor
2581	0	cp	BRD-K59570838	homoveratrylamine	Dopamine analog
2582	0	cp	BRD-K10860596	granisetron	Serotonin receptor antagonist
2583	0	cp	BRD-A79903587	tegafur	Thymidylate synthase inhibitor
2584	0	cp	BRD-K99447003	enalaprilat	ACE inhibitor
2585	0	cp	BRD-K39462424	dexchlorpheniramine	Histamine receptor antagonist
2586	0	cp	BRD-K30697463	desoximetasone	Glucocorticoid receptor agonist
2587	0	cp	BRD-K86595100	chlordiazepoxide	Benzodiazepine receptor agonist
2588	0	cp	BRD-K52735702	cefdinir	Bacterial cell wall synthesis inhibitor
2589	0	cp	BRD-K11630072	carmofur	Thymidylate synthase inhibitor
2590	0	cp	BRD-A17448384	beclometasone	Glucocorticoid receptor agonist
2591	0	cp	BRD-A75935363	atracurium	Acetylcholine receptor antagonist
2592	0	cp	BRD-K52172416	anastrozole	Aromatase inhibitor
2593	0	cp	BRD-A64297288	amlodipine	Calcium channel blocker
2594	0	cp	BRD-K29530284	amlexanox	Histamine receptor modulator
2595	0	cp	BRD-K46742498	alosetron	Serotonin receptor antagonist
2596	0	cp	BRD-A20697603	thiostrepton	FOXM1 inhibitor
2597	0	cp	BRD-A59985574	topotecan	Topoisomerase inhibitor
2598	0	cp	BRD-K56334280	amonafide	Topoisomerase inhibitor
2599	0	cp	BRD-K48935217	epothilone	Microtubule inhibitor
2600	0	cp	BRD-K64785675	TG100-115	-666
2601	0	cp	BRD-K11636097	JNJ-7706621	CDK inhibitor
2602	0	cp	BRD-K16621777	enobosarm	Androgen receptor modulator
2603	0	cp	BRD-K61192372	capecitabine	DNA synthesis inhibitor
2604	0	cp	BRD-K63923597	barasertib	Aurora kinase inhibitor
2605	0	cp	BRD-K24681473	YM-155	Survivin inhibitor
2606	0	cp	BRD-K04833372	GSK-1904529A	IGF-1 inhibitor
2607	0	cp	BRD-K89162000	tandutinib	FLT3 inhibitor
2608	0	cp	BRD-K99616396	motesanib	KIT inhibitor
2609	0	cp	BRD-K05926469	lenalidomide	Antineoplastic
2610	0	cp	BRD-M07438658	lapatinib	EGFR inhibitor
2611	0	cp	BRD-K66175015	afatinib	EGFR inhibitor
2612	0	cp	BRD-K49810818	sorafenib	FLT3 inhibitor
2613	0	cp	BRD-K28120222	parthenolide	NFkB pathway inhibitor
2614	0	cp	BRD-K18855837	varenicline	Acetylcholine receptor agonist
2615	0	cp	BRD-A77050075	heraclenol	Vitamin K antagonist
2616	0	cp	BRD-K13390322	AT-7519	CDK inhibitor
2617	0	cp	BRD-K49328571	dasatinib	BCR-ABL kinase inhibitor
2618	0	cp	BRD-K15402119	huperzine-a	Acetylcholinesterase inhibitor
2619	0	cp	BRD-K14550461	doxercalciferol	Vitamin D receptor agonist
2620	0	cp	BRD-A47706533	L-BSO	Glutathione transferase inhibitor
2621	0	cp	BRD-K82357231	desloratadine	Histamine receptor antagonist
2622	0	cp	BRD-A74771556	nikkomycin	Chitin inhibitor
2623	0	cp	BRD-A00520476	otenzepad	Acetylcholine receptor antagonist
2624	0	cp	BRD-K51066026	aminoindazole	Ionophore
2625	0	cp	BRD-K49372556	mofezolac	Cyclooxygenase inhibitor
2626	0	cp	BRD-K89626439	sirolimus	MTOR inhibitor
2627	0	cp	BRD-K34437622	BRD-K34437622	Thymidylate synthase inhibitor
2628	0	cp	BRD-K92413528	thiazolidinecarboxylic-acid	Reducing agent
2629	0	cp	BRD-K40619305	larixinic-acid	Compound that interacts with metal centers
2630	0	cp	BRD-A67438293	treprostinil	Prostacyclin analog
2631	0	cp	BRD-K87573634	propylpyrazole	Estrogen receptor agonist
2632	0	cp	BRD-A15010982	HU-211	Glutamate receptor antagonist
2633	0	cp	BRD-K78278890	NM-PP1	Mutant kinase inhibitor
2634	0	cp	BRD-U68942961	JW-7-24-1	LCK Inhibitor
2635	0	cp	BRD-U44700465	HG-5-88-01	Protein kinase inhibitor
2636	0	cp	BRD-U37049823	HG-6-64-01	RAF inhibitor
2637	0	cp	BRD-K72264770	QW-BI-011	Histone lysine methyltransferase inhibitor
2638	0	cp	BRD-K65910366	KUC103904N	-666
2639	0	cp	BRD-K28143534	cyproheptadine	Histamine receptor antagonist
2640	0	cp	BRD-K13810148	givinostat	HDAC inhibitor
2641	0	cp	BRD-K11663430	pyroxamide	HDAC inhibitor
2642	0	cp	BRD-A22256192	terazosin	Adrenergic receptor antagonist
2643	0	cp	BRD-K22878149	SB-205607	Delta 1 opioid receptor agonist
2644	0	cp	BRD-K87024524	phenelzine	Monoamine oxidase inhibitor
2645	0	cp	BRD-A84702196	penicillin	Bacterial cell wall synthesis inhibitor
2646	0	cp	BRD-K35240538	methylprednisolone	Glucocorticoid receptor agonist
2647	0	cp	BRD-K02992638	lamivudine	Nucleoside reverse transcriptase inhibitor
2648	0	cp	BRD-K76907295	VU-0418947-2	HIF modulator
2649	0	cp	BRD-K30570479	VU-0400195-3	Glutamate receptor modulator
2650	0	cp	BRD-A57457122	VU-0400071-3	Glutamate receptor modulator
2651	0	cp	BRD-K40213712	SAL-1	Adenosine receptor antagonist
2652	0	cp	BRD-K55703048	latrepirdine	Glutamate receptor antagonist
2653	0	cp	BRD-K43149758	myricetin	Androgen receptor agonist
2654	0	cp	BRD-K36153907	KU-C103885	Cystic fibrosis transmembrane conductance regulator inhibitor
2655	0	cp	BRD-A81402010	KU-C103443N	CDC inhibitor
2656	0	cp	BRD-K91442916	CAM-9-026	Membrane metalloendopeptidase inhibitor
2657	0	cp	BRD-K51302260	KU-C103871	GSP agonist
2658	0	cp	BRD-K24538644	KUC104502N	-666
2659	0	cp	BRD-K04853698	LDN-193189	Serine/threonine kinase inhibitor
2660	0	cp	BRD-K01638814	rilmenidine	Adrenergic receptor agonist
2661	0	cp	BRD-A15079084	phorbol-12-myristate-13-acetate	PKC activator
2662	0	cp	BRD-A76279427	myriocin	Serine palmitoyltransferase inhibitor
2663	0	cp	BRD-K61314889	IWR-1-ENDO	PARP inhibitor
2664	0	cp	BRD-A79465854	auranofin	NFkB pathway inhibitor
2665	0	cp	BRD-A47829399	artesunate	DNA synthesis inhibitor
2666	0	cp	BRD-K62965247	tipifarnib-P2	farnesyltransferase inhibitor
2667	0	cp	BRD-K32107296	temozolomide	DNA alkylating agent
2668	0	cp	BRD-K12502280	TG-101348	FLT3 inhibitor
2669	0	cp	BRD-K60623809	SU-11652	Tyrosine kinase inhibitor
2670	0	cp	BRD-K02526760	QS-11	ARFGAP inhibitor
2671	0	cp	BRD-K59597909	phenothiazine	Dopamine receptor antagonist
2672	0	cp	BRD-K67868012	PI-103	MTOR inhibitor
2673	0	cp	BRD-K68997413	PF-3845	FAAH inhibitor
2674	0	cp	BRD-K06792661	narciclasine	Coflilin signaling pathway activator
2675	0	cp	BRD-K36324071	NF-449	Purinergic receptor antagonist
2676	0	cp	BRD-A52650764	ingenol	PKC activator
2677	0	cp	BRD-K69690935	curcumin	Cyclooxygenase inhibitor
2678	0	cp	BRD-K74402642	NSC-632839	Ubiquitin specific protease inhibitor
2679	0	cp	BRD-K48923948	BMS-641988	Androgen receptor antagonist
2680	0	cp	BRD-K34581968	BMS-536924	IGF-1 inhibitor
2681	0	cp	BRD-K02950022	BMS-299897	Gamma secretase inhibitor
2682	0	cp	BRD-M86331534	pyrvinium-pamoate	AKT inhibitor
2683	0	cp	BRD-K28296557	AKT-inhibitor-IV	AKT inhibitor
2684	0	cp	BRD-K01192156	tyrphostin-AG-112	Protein tyrosine kinase inhibitor
2685	0	cp	BRD-K87142802	veliparib	PARP inhibitor
2686	0	cp	BRD-A20131130	2',5'-dideoxyadenosine	Adenylyl cyclase inhibitor
2687	0	cp	BRD-K99696746	fatostatin	SREBP inhibitor
2688	0	cp	BRD-K93095519	SJ-172550	MDM inhibitor
2689	0	cp	BRD-K17140735	SCH-79797	Proteasome inhibitor
2690	0	cp	BRD-A56359832	zileuton	Leukotriene inhibitor
2691	0	cp	BRD-A34817987	itraconazole	Cytochrome P450 inhibitor
2692	0	cp	BRD-K43797669	genistein	Tyrosine kinase inhibitor
2693	0	cp	BRD-A34205397	suloctidil	Adrenergic receptor antagonist
2694	0	cp	BRD-K36965586	m-chlorophenylbiguanide	Serotonin receptor agonist
2695	0	cp	BRD-A73605923	mocimycin	Protein synthesis inhibitor
2696	0	cp	BRD-A06726973	dibutyrylcyclic-gmp	cGMP analog
2697	0	cp	BRD-K97509413	coumestrol	Estrogen receptor agonist
2698	0	cp	BRD-K26134695	calpeptin	Calpain inhibitor
2699	0	cp	BRD-A26097136	bulleyaconitine-a	Non-opiod analgesic
2700	0	cp	BRD-K63606607	bufalin	ATPase inhibitor
2701	0	cp	BRD-A41301928	bongkrek-acid	Mitochondrial ADP, ATP translocase inhibitor
2702	0	cp	BRD-K28761384	zuclopenthixol	Dopamine receptor antagonist
2703	0	cp	BRD-K08996725	zolantidine	Histamine receptor antagonist
2704	0	cp	BRD-K37561857	zardaverine	Phosphodiesterase inhibitor
2705	0	cp	BRD-K12516989	zaprinast	Phosphodiesterase inhibitor
2706	0	cp	BRD-K18678457	ZD-7288	HCN channel blocker
2707	0	cp	BRD-K11373525	ZD-7155	Angiotensin receptor antagonist
2708	0	cp	BRD-K60174629	z-prolyl-prolinal	Prolyl endopeptidase inhibitor
2709	0	cp	BRD-A51410489	yohimbine	Adrenergic receptor antagonist
2710	0	cp	BRD-K60476892	YC-1	Guanylyl cyclase activator
2711	0	cp	BRD-K94832621	Y-134	Estrogen receptor antagonist
2712	0	cp	BRD-K21565985	xylazine	Adrenergic receptor agonist
2713	0	cp	BRD-A20968261	WAY-213613	Glutamate inhibitor
2714	0	cp	BRD-K68341547	W-9	Calmodulin antagonist
2715	0	cp	BRD-K90259198	W-7	Calmodulin antagonist
2716	0	cp	BRD-K53318339	vinpocetine	Phosphodiesterase inhibitor
2717	0	cp	BRD-A55594068	vinblastine	Microtubule inhibitor
2718	0	cp	BRD-K60923938	veratridine	Sodium channel activator
2719	0	cp	BRD-A45499626	UBP-302	Glutamate receptor antagonist
2720	0	cp	BRD-K18757346	U-46619	Thromboxane receptor agonist
2721	0	cp	BRD-K17415526	tyrphostin-AG-835	Protein tyrosine kinase inhibitor
2722	0	cp	BRD-A84389633	tropanyl-3,5-dimethylbenzoate	Serotonin receptor antagonist
2723	0	cp	BRD-K08619838	tremorine	Acetylcholine receptor agonist
2724	0	cp	BRD-K95763993	trapidil	PDGFR receptor inhibitor
2725	0	cp	BRD-K69837166	trap-101	Nociceptin/orphanin FQ (NOP) receptor antagonist
2726	0	cp	BRD-K19533706	tranilast	Angiogenesis inhibitor
2727	0	cp	BRD-K20141153	atomoxetine	Norepinephrine transporter inhibitor
2728	0	cp	BRD-A11605036	thiocolchicoside	GABA receptor antagonist
2729	0	cp	BRD-K06147391	telenzepine	Acetylcholine receptor antagonist
2730	0	cp	BRD-K60184833	tyrphostin-46	Tyrosine kinase inhibitor
2731	0	cp	BRD-A02176148	tubaic-acid	Mitochondrial complex I inhibitor
2732	0	cp	BRD-K68246049	TTNPB	Retinoid receptor agonist
2733	0	cp	BRD-K54790157	trioxsalen	DNA synthesis inhibitor
2734	0	cp	BRD-K34415467	trimethobenzamide	Histamine receptor antagonist
2735	0	cp	BRD-K45988865	tetramethylsilane	Internal standard for NMR spectroscopy
2736	0	cp	BRD-A48720949	testosterone	androgen receptor agonist
2737	0	cp	BRD-A33833419	TER-14687	Inhibitor of translocation of PKCq in T cells
2738	0	cp	BRD-A31195449	TCB2	Serotonin receptor agonist
2739	0	cp	BRD-K67352070	TC-2559	Acetylcholine receptor agonist
2740	0	cp	BRD-K63516691	T-0156	Phosphodiesterase inhibitor
2741	0	cp	BRD-K30189597	SYK-inhibitor	SYK inhibitor
2742	0	cp	BRD-K84595254	strophanthidin	ATPase inhibitor
2743	0	cp	BRD-K68332390	ponalrestat	Aldose reductase inhibitor
2744	0	cp	BRD-K97330509	SRC-kinase-inhibitor-II	SRC inhibitor
2745	0	cp	BRD-K70881766	solanine	Acetylcholinesterase inhibitor
2746	0	cp	BRD-K25741894	skimmianine	Acetylcholinesterase inhibitor
2747	0	cp	BRD-A25775766	securinine	GABA receptor antagonist
2748	0	cp	BRD-A24122750	saclofen	GABA receptor antagonist
2749	0	cp	BRD-A10715913	sulpiride	Dopamine receptor antagonist
2750	0	cp	BRD-A70649075	sulconazole	Sterol demethylase inhibitor
2751	0	cp	BRD-K18905250	ST-91	Adrenergic receptor agonist
2752	0	cp	BRD-K91243525	SR-142948	Neurotensin receptor antagonist
2753	0	cp	BRD-K01567962	pyrazolanthrone	JNK inhibitor
2754	0	cp	BRD-A49046702	SKF-89976A	GABA uptake inhibitor
2755	0	cp	BRD-K96809896	SKF-86002	p38 MAPK inhibitor
2756	0	cp	BRD-K73824630	skatole	Thrombin inhibitor
2757	0	cp	BRD-K15601958	SEW-2871	Lysophospholipid receptor agonist
2758	0	cp	BRD-A82590476	SDZ-NKT-343	Tachykinin antagonist
2759	0	cp	BRD-A15530910	carpindolol	Adrenergic receptor antagonist
2760	0	cp	BRD-K81225797	SCH-58261	Adenosine receptor antagonist
2761	0	cp	BRD-K46469693	SCH-442416	Adenosine receptor antagonist
2762	0	cp	BRD-K94270326	ecopipam	Dopamine receptor antagonist
2763	0	cp	BRD-K25875056	SC-9	Protein tyrosine kinase activator
2764	0	cp	BRD-K85871428	SC-68376	p38 MAPK inhibitor
2765	0	cp	BRD-K59331372	SB-366791	TRPV antagonist
2766	0	cp	BRD-K04414442	SB-222200	Tachykinin antagonist
2767	0	cp	BRD-K14807180	SB-221284	Serotonin receptor antagonist
2768	0	cp	BRD-K77677632	SB-200646	Serotonin receptor antagonist
2769	0	cp	BRD-A89434049	sarmentogenin	ATPase inhibitor
2770	0	cp	BRD-K19284129	salvinorin-a	Opioid receptor agonist
2771	0	cp	BRD-K14965640	ibuprofen	Cyclooxygenase inhibitor
2772	0	cp	BRD-K05901394	terguride	Dopamine receptor agonist
2773	0	cp	BRD-K06426971	ryuvidine	Histone lysine methyltransferase inhibitor
2774	0	cp	BRD-K20313525	rosmarinic-acid	GABA transaminase inhibitor
2775	0	cp	BRD-A49370193	RO-60-0175	Serotonin receptor agonist
2776	0	cp	BRD-K80778372	RO-19-4605	GABA benzodiazepine site receptor inverse agonist
2777	0	cp	BRD-K82823076	RO-15-4513	GABA benzodiazepine site receptor inverse agonist
2778	0	cp	BRD-A63546914	RO-04-5595	Glutamate receptor antagonist
2779	0	cp	BRD-K31627533	rimexolone	Glucocorticoid receptor agonist
2780	0	cp	BRD-K21283037	riluzole	Glutamate inhibitor
2781	0	cp	BRD-K50018155	RS-67506	Serotonin receptor partial agonist
2782	0	cp	BRD-K87510569	RS-504393	CC chemokine receptor antagonist
2783	0	cp	BRD-K87048468	RS-102221	Serotonin receptor antagonist
2784	0	cp	BRD-K56047318	RHC-80267	Triacylglycerol lipase inhibitor
2785	0	cp	BRD-K97399794	quercetin	Polar auxin transport inhibitor
2786	0	cp	BRD-K56596464	QX-314	Sodium channel blocker
2787	0	cp	BRD-A19053259	pseudopelletierine	Anthelmintic
2788	0	cp	BRD-K18250272	propoxycaine	Local anesthetic
2789	0	cp	BRD-K31792052	pifithrin	Interleukin receptor antagonist
2790	0	cp	BRD-A37817666	picrotoxin	GABA receptor antagonist
2791	0	cp	BRD-K67277431	picotamide	Thromboxane receptor antagonist
2792	0	cp	BRD-K26241953	piceatannol	SYK inhibitor
2793	0	cp	BRD-K11399644	phenformin	AMPK activator
2794	0	cp	BRD-K68095457	palmitoylethanolamide	Cannabinoid receptor agonist
2795	0	cp	BRD-A28970875	puromycin	Protein synthesis inhibitor
2796	0	cp	BRD-K04170657	psoromic-acid	Ras GTPase inhibitor
2797	0	cp	BRD-K84175871	pseudoephedrine	Adrenergic receptor agonist
2798	0	cp	BRD-K97863768	prothionamide	Mycobacterium tuberculosis enoyl-[acyl-carrier-protein] reductase [NADH] (inhA) inhibitor
2799	0	cp	BRD-A26334849	propafenone	Antiarrhythmic
2800	0	cp	BRD-K72029282	probucol	Atherogenesis inhibitor
2801	0	cp	BRD-K67537649	PQ-401	IGF-1 inhibitor
2802	0	cp	BRD-K00312224	PPT	Estrogen receptor agonist
2803	0	cp	BRD-A95096829	PNU-96415E	Dopamine receptor antagonist
2804	0	cp	BRD-K28863208	PNU-282987	Cholinergic receptor agonist
2805	0	cp	BRD-K13646352	midostaurin	FLT3 inhibitor
2806	0	cp	BRD-K43978949	PIT	Purinergic receptor antagonist
2807	0	cp	BRD-K94689771	pinocembrin	CYP1B1 inhibitor
2808	0	cp	BRD-A43882281	pinacidil	ATP channel activator
2809	0	cp	BRD-K97365803	PI-828	PI3K inhibitor
2810	0	cp	BRD-K57718010	pentylenetetrazol	GABA receptor antagonist
2811	0	cp	BRD-K57569181	pentoxifylline	Phosphodiesterase inhibitor
2812	0	cp	BRD-K15409150	penfluridol	T-type calcium channel blocker
2813	0	cp	BRD-K27665173	D-64406	PDGFR receptor inhibitor
2814	0	cp	BRD-K82823804	SA-792987	PKC inhibitor
2815	0	cp	BRD-K88677950	PD-198306	MAP kinase inhibitor
2816	0	cp	BRD-A63836183	PD-123319	Angiotensin receptor antagonist
2817	0	cp	BRD-A89337244	PD-102807	Acetylcholine receptor antagonist
2818	0	cp	BRD-K83597974	pargyline	Monoamine oxidase inhibitor
2819	0	cp	BRD-K15567136	papaverine	Phosphodiesterase inhibitor
2820	0	cp	BRD-K86958018	olvanil	TRPV agonist
2821	0	cp	BRD-K82731415	olomoucine	CDK inhibitor
2822	0	cp	BRD-A53576514	orphenadrine	Acetylcholine receptor antagonist
2823	0	cp	BRD-A39522003	OMDM-2	FAAH inhibitor
2824	0	cp	BRD-K48029790	OBAA	Phospholipase inhibitor
2825	0	cp	BRD-K02590140	O-2050	Cannabinoid receptor antagonist
2826	0	cp	BRD-K18316707	O-1918	Cannabinoid receptor antagonist
2827	0	cp	BRD-K63165456	norcyclobenzaprine	Adrenergic receptor agonist
2828	0	cp	BRD-K27351809	nomegestrol	Progesterone receptor agonist
2829	0	cp	BRD-A95696066	nisoxetine	Norepinephrine reuptake inhibitor
2830	0	cp	BRD-A00100033	nifurtimox	DNA inhibitor
2831	0	cp	BRD-A66927094	nemonapride	Dopamine receptor antagonist
2832	0	cp	BRD-A82656074	naltrindole	Opioid receptor antagonist
2833	0	cp	BRD-K18574842	nafcillin	Bacterial cell wall synthesis inhibitor
2834	0	cp	BRD-A94413429	NTNCB	Neuropeptide receptor antagonist
2835	0	cp	BRD-K13169950	NSC-3852	HDAC inhibitor
2836	0	cp	BRD-A47633927	NPC-15199	ICAM1 antagonist
2837	0	cp	BRD-A39415247	norethisterone	Progesterone receptor agonist
2838	0	cp	BRD-K32696739	noreleagnine	Monoamine oxidase inhibitor
2839	0	cp	BRD-K88625236	nonoxynol-9	Membrane integrity inhibitor
2840	0	cp	BRD-K36009368	NNC-63-0532	Opioid receptor agonist
2841	0	cp	BRD-K78122587	NNC-55-0396	T-type calcium channel blocker
2842	0	cp	BRD-K85015012	NNC-05-2090	GAT inhibitor
2843	0	cp	BRD-K23566484	nilutamide	Androgen receptor antagonist
2844	0	cp	BRD-A23683907	NAS-181	Serotonin receptor antagonist
2845	0	cp	BRD-K69195780	NAN-190	Serotonin receptor agonist
2846	0	cp	BRD-K60060639	methyllidocaine	antiarrhythmic medication
2847	0	cp	BRD-K06024458	n-arachidonyl-GABA	cannabinoid receptor agonist
2848	0	cp	BRD-K44899736	RO-16-6941	Monoamine oxidase inhibitor
2849	0	cp	BRD-K40990712	hexamethyleneamiloride	Sodium/hydrogen antiport inhibitor
2850	0	cp	BRD-A78377521	monastrol	Kinesin-like spindle protein inhibitor
2851	0	cp	BRD-A19661776	mianserin	Serotonin receptor antagonist
2852	0	cp	BRD-A32164164	methyllycaconitine	Acetylcholine receptor antagonist
2853	0	cp	BRD-K09859624	methantheline	Acetylcholine receptor antagonist
2854	0	cp	BRD-K92428153	mycophenolate-mofetil	Dehydrogenase inhibitor
2855	0	cp	BRD-A32949107	MRS-1845	Calcium channel blocker
2856	0	cp	BRD-K72024482	MRS-1754	Adenosine receptor antagonist
2857	0	cp	BRD-A30590053	MR-16728	Acetylcholine release enhancer
2858	0	cp	BRD-K53878242	MMPX	Phosphodiesterase inhibitor
2859	0	cp	BRD-K93201660	ML-7	Myosin light chain kinase inhibitor
2860	0	cp	BRD-K60230970	MG-132	Proteasome inhibitor
2861	0	cp	BRD-A03623303	metoprolol	Adrenergic receptor antagonist
2862	0	cp	BRD-K75641298	metoclopramide	Dopamine receptor antagonist
2863	0	cp	BRD-A41145729	methoprene-acid	Retinoid receptor agonist
2864	0	cp	BRD-A14798026	mestranol	Estrogen receptor agonist
2865	0	cp	BRD-A20126139	medrysone	Glucocorticoid receptor agonist
2866	0	cp	BRD-K96144918	mead-acid	KPL-1 tumor suppressor
2867	0	cp	BRD-K43245338	MDL-28170	Calpain inhibitor
2868	0	cp	BRD-K27871032	lysergol	Ergoline alkaloid
2869	0	cp	BRD-K67013324	luzindole	Melatonin receptor antagonist
2870	0	cp	BRD-K28137194	loreclezole	GABA receptor agonist
2871	0	cp	BRD-K03384561	roquinimex	Angiogenesis inhibitor
2872	0	cp	BRD-K24526313	levcromakalim	Potassium channel activator
2873	0	cp	BRD-K47328134	lysylphenylalanyl-tyrosine	Heparin activation inhibitor
2874	0	cp	BRD-K92492521	LY-255283	Leukotriene receptor antagonist
2875	0	cp	BRD-K14282469	LY-165163	Serotonin receptor antagonist
2876	0	cp	BRD-K13261168	LY-16350	Dopamine receptor agonist
2877	0	cp	BRD-K69763916	LY-341495	Glutamate receptor antagonist
2878	0	cp	BRD-K78637815	LY-320135	Cannabinoid receptor antagonist
2879	0	cp	BRD-K22385716	LY-303511	Casein kinase inhibitor
2880	0	cp	BRD-K96670504	lonidamine	Glucokinase inhibitor
2881	0	cp	BRD-K33396764	alpha-linolenic-acid	Omega 3 fatty acid stimulant
2882	0	cp	BRD-K01648091	LE-300	Dopamine receptor antagonist
2883	0	cp	BRD-K23583188	lavendustin-a	EGFR inhibitor
2884	0	cp	BRD-A35511923	L-803087	Somatostatin receptor agonist
2885	0	cp	BRD-K28806945	L-750667	Dopamine receptor antagonist
2886	0	cp	BRD-K15791587	L-733060	Tachykinin antagonist
2887	0	cp	BRD-K10176267	L-701252	Glutamate receptor antagonist
2888	0	cp	BRD-K83322645	L-693403	Sigma receptor agonist
2889	0	cp	BRD-A28422058	L-689560	Glutamate receptor antagonist
2890	0	cp	BRD-K40656405	L-165041	PPAR receptor agonist
2891	0	cp	BRD-K89402695	L-655240	Thromboxane receptor antagonist
2892	0	cp	BRD-K37312348	kenpaullone	CDK inhibitor
2893	0	cp	BRD-A31227688	kynuramine	Aryl hydrocarbon receptor activator
2894	0	cp	BRD-A38747044	KU-14R	Imidazoline receptor ligand
2895	0	cp	BRD-A81177136	KN-62	Calcium-calmodulin dependent protein kinase inhibitor
2896	0	cp	BRD-A54927599	KF-38789	P-selectin inhibitor
2897	0	cp	BRD-K05464208	JX-401	p38 MAPK inhibitor
2898	0	cp	BRD-K17796732	JWH-015	Cannabinoid receptor agonist
2899	0	cp	BRD-K43330982	JTE-013	Lysophospholipid receptor antagonist
2900	0	cp	BRD-K64670467	JNJ-16259685	Glutamate receptor antagonist
2901	0	cp	BRD-K04546108	JAK3-inhibitor-VI	JAK inhibitor
2902	0	cp	BRD-K95676198	JAK3-inhibitor-V	JAK inhibitor
2903	0	cp	BRD-K52850071	JAK3-Inhibitor-II	JAK inhibitor
2904	0	cp	BRD-K72541103	JAK3-inhibitor-I	JAK inhibitor
2905	0	cp	BRD-K26429091	J-104129	Acetylcholine receptor antagonist
2906	0	cp	BRD-A41722204	sulmazole	Adenosine receptor antagonist
2907	0	cp	BRD-K29173907	isoflupredone	Glucocorticoid receptor agonist
2908	0	cp	BRD-K51918615	iodophenpropit	Histamine receptor antagonist
2909	0	cp	BRD-K25906698	immepip	Histamine receptor agonist
2910	0	cp	BRD-K16444452	ibudilast	Leukotriene receptor antagonist
2911	0	cp	BRD-K60298136	ITE	Aryl hydrocarbon receptor agonist
2912	0	cp	BRD-K37080523	isoreserpine	Vesicular monoamine transporter inhibitor
2913	0	cp	BRD-A54029483	IRL-2500	Endothelin receptor antagonist
2914	0	cp	BRD-K07117950	imperatorin	CDK inhibitor
2915	0	cp	BRD-K14618467	IKK-16	IKK inhibitor
2916	0	cp	BRD-K66782112	BRD-K66782112	Histamine receptor antagonist
2917	0	cp	BRD-K09638361	SA-63133	-666
2918	0	cp	BRD-K15196155	IBC-293	Hydroxycarboxylic acid receptor agonist
2919	0	cp	BRD-K08554278	bisbenzimide	DNA binding agent
2920	0	cp	BRD-K37691127	hinokitiol	Tyrosinase inhibitor
2921	0	cp	BRD-A97730597	hexylcaine	Sodium channel blocker
2922	0	cp	BRD-K81709173	halcinonide	Glucocorticoid receptor agonist
2923	0	cp	BRD-A25143711	hydrocortisone	Glucocorticoid receptor agonist
2924	0	cp	BRD-A34751532	homosalate	HSP inducer
2925	0	cp	BRD-K81209159	herniarin	Acetylcholinesterase inhibitor
2926	0	cp	BRD-A00267231	hemado	Adenosine receptor agonist
2927	0	cp	BRD-A24429032	HEAT	Adrenergic receptor antagonist
2928	0	cp	BRD-K49890030	gavestinel	Glutamate receptor antagonist
2929	0	cp	BRD-K59256312	gabexate	Serine protease inhibitor
2930	0	cp	BRD-K93258693	GW-9662	PPAR receptor antagonist
2931	0	cp	BRD-K71534238	GW-9508	Free fatty acid receptor agonist
2932	0	cp	BRD-K82983861	GW-0742	PPAR receptor agonist
2933	0	cp	BRD-K67860401	AR-A014418	Glycogen synthase kinase inhibitor
2934	0	cp	BRD-K75478907	GS-39783	GABA receptor modulator
2935	0	cp	BRD-K46441700	GR-55562	Serotonin receptor antagonist
2936	0	cp	BRD-K02283807	GR-32191	Thromboxane receptor antagonist
2937	0	cp	BRD-K52394958	GR-159897	Tachykinin antagonist
2938	0	cp	BRD-K34608650	BRD-K34608650	Cannabinoid receptor agonist
2939	0	cp	BRD-K65285700	BRD-K65285700	Cannabinoid receptor agonist
2940	0	cp	BRD-K11634954	GBR-13069	Dopamine uptake inhibitor
2941	0	cp	BRD-K18059238	gamma-linolenic-acid	Cyclooxygenase inhibitor
2942	0	cp	BRD-K87049188	fusaric-acid	Dopamine beta hydroxylase inhibitor
2943	0	cp	BRD-A49734948	foliosidine	Plant alkaloid
2944	0	cp	BRD-K72676686	fluvoxamine	Selective serotonin reuptake inhibitor (SSRI)
2945	0	cp	BRD-K67445247	flurofamide	Urease inhibitor
2946	0	cp	BRD-A13650332	flucloxacillin	Bacterial cell wall synthesis inhibitor
2947	0	cp	BRD-K28667196	fillalbin	Increases arterial blood pressure
2948	0	cp	BRD-K41160163	fenobam	Glutamate receptor antagonist
2949	0	cp	BRD-K96402602	farnesylthiotriazole	PPMTase inhibitor
2950	0	cp	BRD-K66944906	fraxidin	Carbonic anhydrase inhibitor
2951	0	cp	BRD-A80641450	FR-139317	Endothelin receptor antagonist
2952	0	cp	BRD-K31611373	fluprostenol	Prostanoid receptor agonist
2953	0	cp	BRD-A65449987	flunisolide	Cytochrome P450 inhibitor
2954	0	cp	BRD-K44067360	flufenamic-acid	Chloride channel blocker
2955	0	cp	BRD-K83508485	FK-888	Tachykinin antagonist
2956	0	cp	BRD-K14821540	FCCP	Mitochondrial oxidative phosphorylation uncoupler
2957	0	cp	BRD-K63089472	farnesylthioacetic-acid	Inhibitor of methyl esterification of farnesylated proteins
2958	0	cp	BRD-A39969961	eplerenone	Cytochrome P450 inhibitor
2959	0	cp	BRD-K39339537	epirizole	Cyclooxygenase inhibitor
2960	0	cp	BRD-K86727142	embelin	HCV inhibitor
2961	0	cp	BRD-K46068882	eugenitol	Bacterial quorum sensing inhibitor
2962	0	cp	BRD-A39747742	estradiol-valerate	Estrogen receptor agonist
2963	0	cp	BRD-A35033682	eriodictyol	Cytochrome P450 inhibitor
2964	0	cp	BRD-K19360254	ergocornine	Dopamine receptor agonist
2965	0	cp	BRD-K11927976	ER-27319	Mediator release inhibitor
2966	0	cp	BRD-A53131506	epitestosterone	Inactive testosterone analog
2967	0	cp	BRD-K42452249	EO-1428	p38 MAPK inhibitor
2968	0	cp	BRD-K76534306	enrofloxacin	Bacterial DNA gyrase inhibitor
2969	0	cp	BRD-K16233984	eriochrome-black-t	Azo dye
2970	0	cp	BRD-A96485169	EBPC	Aldose reductase inhibitor
2971	0	cp	BRD-K68620903	dydrogesterone	Progesterone receptor agonist
2972	0	cp	BRD-K92093830	doxorubicin	Topoisomerase inhibitor
2973	0	cp	BRD-K54759182	dosulepin	Norepinephrine reuptake inhibitor
2974	0	cp	BRD-K65814004	diphenyleneiodonium	Nitric oxide synthase inhibitor
2975	0	cp	BRD-K18619710	digoxigenin	Steroid
2976	0	cp	BRD-K17674993	diflorasone	Corticosteroid agonist
2977	0	cp	BRD-K98521173	desoxycortone	Mineralocorticoid receptor agonist
2978	0	cp	BRD-K37792168	denbufylline	Phosphodiesterase inhibitor
2979	0	cp	BRD-A88282067	delcorine	Antiarrhythmic
2980	0	cp	BRD-K94920105	DR-2313	PARP inhibitor
2981	0	cp	BRD-K80315159	DPPE	Histamine receptor antagonist
2982	0	cp	BRD-A27143604	DPN	Estrogen receptor agonist
2983	0	cp	BRD-K01624546	docosatrienoic-acid	LTB4 inhibitor
2984	0	cp	BRD-K39965020	doconexent	PPAR receptor agonist
2985	0	cp	BRD-K85266041	DNQX	Glutamate receptor antagonist
2986	0	cp	BRD-K31699485	DMEOB	glutamate receptor modulator
2987	0	cp	BRD-K32645441	dipropyl-5ct	Serotonin receptor agonist
2988	0	cp	BRD-K94080537	diethyltoluamide	DEET activator of fly antenna ionotropic receptor IR40a
2989	0	cp	BRD-K06014311	DH-97	Melatonin receptor antagonist
2990	0	cp	BRD-K61401890	deguelin	NADH-ubiquinone oxidoreductase (Complex I) inhibitor
2991	0	cp	BRD-K74430258	1,2-dichlorobenzene	Hepatotoxicant
2992	0	cp	BRD-A73909368	dactinomycin	RNA polymerase inhibitor
2993	0	cp	BRD-K09132007	D-4476	TGF beta receptor inhibitor
2994	0	cp	BRD-A39290993	cyproterone	Androgen receptor antagonist
2995	0	cp	BRD-K95992530	Cyclo-[Arg-Gly-Asp-D-Phe-Val]	integrin antagonist
2996	0	cp	BRD-K89046952	ciclacillin	Bacterial cell wall synthesis inhibitor
2997	0	cp	BRD-A76093993	cromakalim	Potassium channel activator
2998	0	cp	BRD-K08890269	CO-102862	Sodium channel blocker
2999	0	cp	BRD-K38003476	clocortolone	Glucocorticoid receptor agonist
3000	0	cp	BRD-K54142781	cirazoline	Adrenergic receptor agonist
3001	0	cp	BRD-K72816382	cinalukast	Leukotriene receptor antagonist
3002	0	cp	BRD-K18618618	cimetidine	Histamine receptor antagonist
3003	0	cp	BRD-K28578425	cilostamide	Phosphodiesterase inhibitor
3004	0	cp	BRD-A90311807	cilastatin	Dehydropeptidase inhibitor
3005	0	cp	BRD-K50422030	clomethiazole	GABA receptor antagonist
3006	0	cp	BRD-K37848908	ceforanide	Penicillin binding protein inhibitor
3007	0	cp	BRD-K87932577	CDK1-5-inhibitor	CDK inhibitor
3008	0	cp	BRD-K82484965	carmoxirole	Dopamine receptor agonist
3009	0	cp	BRD-K46556543	canrenoic-acid	Mineralocorticoid receptor antagonist
3010	0	cp	BRD-A30437061	camptothecin	Topoisomerase inhibitor
3011	0	cp	BRD-A18202423	CPCCOEt	Glutamate receptor antagonist
3012	0	cp	BRD-K81876028	CP-93129	Serotonin receptor agonist
3013	0	cp	BRD-A03816571	CP-55940	Cannabinoid receptor agonist
3014	0	cp	BRD-K96271548	coumaric-acid	Antioxidant
3015	0	cp	BRD-K00662280	CL-218872	GABA receptor agonist
3016	0	cp	BRD-A93000692	ciglitazone	PPAR receptor agonist
3017	0	cp	BRD-K67680372	CI-966	GAT inhibitor
3018	0	cp	BRD-A81866333	CGS-21680	Adenosine receptor agonist
3019	0	cp	BRD-K65786282	CGP-7930	GABA receptor modulator
3020	0	cp	BRD-A89672324	CGP-55845	GABA receptor antagonist
3021	0	cp	BRD-K32292990	CGP-53353	EGFR inhibitor
3022	0	cp	BRD-A04668240	CGP-52432	GABA receptor antagonist
3023	0	cp	BRD-A35623999	CGP-37157	L-type calcium channel blocker
3024	0	cp	BRD-K06159959	CCMQ	Inhibitor of the binding of homoquinolinic acid to non-NMDA sensitive sites
3025	0	cp	BRD-K03600606	catechin	Beta secretase inhibitor
3026	0	cp	BRD-A17411484	carprofen	Cyclooxygenase inhibitor
3027	0	cp	BRD-K53570330	carbofuran	Cholinesterase inhibitor
3028	0	cp	BRD-K17497770	butein	EGFR inhibitor
3029	0	cp	BRD-A58157837	butabindide	Tripeptidyl peptidase inhibitor
3030	0	cp	BRD-A69960130	bromocriptine	Dopamine receptor agonist
3031	0	cp	BRD-K03440695	boldine	Acetylcholine receptor antagonist
3032	0	cp	BRD-K32906660	bis-tyrphostin	EGFR inhibitor
3033	0	cp	BRD-A36471396	biperiden	Acetylcholine receptor antagonist
3034	0	cp	BRD-K04185004	oxybuprocaine	Local anesthetic
3035	0	cp	BRD-A17428743	BW-723C86	Serotonin receptor agonist
3036	0	cp	BRD-K11696279	BU-239	Imidazoline receptor agonist
3037	0	cp	BRD-K84266862	BRL-50481	Phosphodiesterase inhibitor
3038	0	cp	BRD-K45479396	BP-554	Serotonin receptor agonist
3039	0	cp	BRD-K31054881	BMY-7378	Adrenergic receptor antagonist
3040	0	cp	BRD-A15435692	BMY-14802	Sigma receptor antagonist
3041	0	cp	BRD-K32584078	BML-257	AKT inhibitor
3042	0	cp	BRD-K28075147	biochanin-a	Estrogen receptor agonist
3043	0	cp	BRD-A38913120	BH3I-1	BCL inhibitor
3044	0	cp	BRD-K17008822	BD-1008	Sigma receptor antagonist
3045	0	cp	BRD-K75615183	talipexole	Adrenergic receptor agonist
3046	0	cp	BRD-K23922020	arecaidine	Acetylcholine receptor agonist
3047	0	cp	BRD-K63792901	arecaidine	Acetylcholine receptor agonist
3048	0	cp	BRD-K91370081	anisomycin	DNA synthesis inhibitor
3049	0	cp	BRD-K08502430	angiogenesis-inhibitor	Angiogenesis inhibitor
3050	0	cp	BRD-K36638830	anabasine	Acetylcholine receptor agonist
3051	0	cp	BRD-K39670393	amthamine	Histamine receptor agonist
3052	0	cp	BRD-K07762753	aminopurvalanol-a	Tyrosine kinase inhibitor
3053	0	cp	BRD-K04976539	aminogenistein	SRC inhibitor
3054	0	cp	BRD-K97181089	amiloride	Sodium channel blocker
3055	0	cp	BRD-K52459643	prostaglandin-e1	Prostanoid receptor agonist
3056	0	cp	BRD-K51751936	alfadolone	GABA receptor agonist
3057	0	cp	BRD-K36258877	AZ-10417808	Caspase inhibitor
3058	0	cp	BRD-K03642198	AY-9944	Hedgehog pathway modulator
3059	0	cp	BRD-K85013741	auraptene	Nitric oxide production inhibitor
3060	0	cp	BRD-K29555132	arachidonamide	Cannabinoid receptor agonist
3061	0	cp	BRD-K81729199	AQ-RA741	Acetylcholine receptor antagonist
3062	0	cp	BRD-K78280988	anandamide	Cannabinoid receptor agonist
3063	0	cp	BRD-A28318179	aminomethyltransferase	Nitric oxide synthase inhibitor
3064	0	cp	BRD-K23335153	AMN-082	Glutamate receptor modulator
3065	0	cp	BRD-K70330367	amantadine	Glutamate receptor antagonist
3066	0	cp	BRD-A11813248	AM-92016	Potassium channel blocker
3067	0	cp	BRD-K89055274	alverine	Muscle relaxant
3068	0	cp	BRD-K59469039	AG-879	Angiogenesis inhibitor
3069	0	cp	BRD-K33204703	AG-370	PDGFR receptor inhibitor
3070	0	cp	BRD-K76064317	tyrphostin-AG-1296	FLT3 inhibitor
3071	0	cp	BRD-K08132273	tyrphostin	EGFR inhibitor
3072	0	cp	BRD-K72783841	tyrphostin-AG-555	EGFR inhibitor
3073	0	cp	BRD-K34533029	tyrphostin-AG-494	EGFR inhibitor
3074	0	cp	BRD-K12357156	AG-490	EGFR inhibitor
3075	0	cp	BRD-K49657628	tyrphostin-AG-18	EGFR inhibitor
3076	0	cp	BRD-K94841585	emodic-acid	Laxative
3077	0	cp	BRD-K80348542	cephaeline	Protein synthesis inhibitor
3078	0	cp	BRD-K78294846	osthol	Calcium channel blocker
3079	0	cp	BRD-K05906022	limonin	HIV protease inhibitor
3080	0	cp	BRD-A95445494	maackiain	Sodium/glucose cotransporter inhibitor
3081	0	cp	BRD-K26548821	quinpirole	Dopamine receptor agonist
3082	0	cp	BRD-K46384212	o-3M3FBS	phospholipase activator
3083	0	cp	BRD-A11135865	nor-binaltorphimine	Opioid receptor antagonist
3084	0	cp	BRD-A39268308	epibatidine	Acetylcholine receptor agonist
3085	0	cp	BRD-A78360835	cercosporin	Photoactivated toxin
3086	0	cp	BRD-K80451230	zamifenacin	Acetylcholine receptor antagonist
3087	0	cp	BRD-K40624912	ZM-39923	JAK inhibitor
3088	0	cp	BRD-K45296539	ZD-7114	Adrenergic receptor agonist
3089	0	cp	BRD-K44084986	Y-27632	Rho associated kinase inhibitor
3090	0	cp	BRD-K95655893	MAZ-51	VEGFR inhibitor
3091	0	cp	BRD-K51018020	VAMA-37	DNA dependent protein kinase inhibitor
3092	0	cp	BRD-K84663978	trequinsin	Phosphodiesterase inhibitor
3093	0	cp	BRD-A72988804	tiaprofenic-acid	Cyclooxygenase inhibitor
3094	0	cp	BRD-A53077924	tianeptine	Selective serotonin reuptake enhancer (SSRE)
3095	0	cp	BRD-K95739795	tetrabenazine	Vesicular monoamine transporter inhibitor
3096	0	cp	BRD-K53220666	trimetozine	Sedative
3097	0	cp	BRD-A49225603	alimemazine	Histamine receptor agonist
3098	0	cp	BRD-A92439610	triamcinolone	Glucocorticoid receptor agonist
3099	0	cp	BRD-A43974575	tranylcypromine	Monoamine oxidase inhibitor
3100	0	cp	BRD-K64514229	toltrazuril	Antiprotozoal
3101	0	cp	BRD-A28856712	tetryzoline	Adrenergic receptor agonist
3102	0	cp	BRD-A43940795	tetrahydropalmatine	Serotonin release inhibitor
3103	0	cp	BRD-A06352418	terfenadine	Histamine receptor antagonist
3104	0	cp	BRD-K81376179	TCS-359	FLT3 inhibitor
3105	0	cp	BRD-K50495309	SRC-kinase-inhibitor-I	SRC inhibitor
3106	0	cp	BRD-A81772229	simvastatin	HMGCR inhibitor
3107	0	cp	BRD-K99595596	salsolinol	Monoamine oxidase inhibitor
3108	0	cp	BRD-A72066420	mifobate	PPAR receptor antagonist
3109	0	cp	BRD-A64125466	dehydrocholic-acid	choleretic agent
3110	0	cp	BRD-A72703248	SKF-96365	Calcium channel blocker
3111	0	cp	BRD-A58564983	selamectin	Nematocide
3112	0	cp	BRD-K91904471	SD-169	p38 MAPK inhibitor
3113	0	cp	BRD-A92161634	scopoline	Acetylcholine receptor antagonist
3114	0	cp	BRD-K80639402	SB-258585	Serotonin receptor antagonist
3115	0	cp	BRD-K30867024	SB-216641	Serotonin receptor antagonist
3116	0	cp	BRD-K36395411	SB-206553	Serotonin receptor antagonist
3117	0	cp	BRD-K58299615	RO-90-7501	Beta amyloid inhibitor
3118	0	cp	BRD-K06543683	bisindolylmaleimide-ix	CDK inhibitor
3119	0	cp	BRD-K82561139	ricinine	Casein kinase inhibitor
3120	0	cp	BRD-K92760278	riboflavin	Vitamin B
3121	0	cp	BRD-K46678324	RHO-kinase-inhibitor-II	Rho associated kinase inhibitor
3122	0	cp	BRD-K42142750	retrorsine	Antimitotic
3123	0	cp	BRD-A83431637	resmethrin	Cytochrome P450 inhibitor
3124	0	cp	BRD-A34255068	rolipram	Phosphodiesterase inhibitor
3125	0	cp	BRD-K43290182	Ro-04-6790	Serotonin receptor antagonist
3126	0	cp	BRD-K43796186	benzyl-quinazolin-4-yl-amine	EGFR inhibitor
3127	0	cp	BRD-A08003242	rhodomyrtoxin-b	sodium fluorescein uptake inhibitor
3128	0	cp	BRD-K13725475	rhodomyrtoxin	Cytotoxic agent
3129	0	cp	BRD-A54236247	racephedrine	Adrenergic receptor agonist
3130	0	cp	BRD-K40782193	QX-222	Sodium channel blocker
3131	0	cp	BRD-K72222507	quinapril	ACE inhibitor
3132	0	cp	BRD-K50836978	purvalanol-a	CDK inhibitor
3133	0	cp	BRD-K67100011	pivmecillinam	Bacterial cell wall synthesis inhibitor
3134	0	cp	BRD-A54490543	pirlindole	Monoamine oxidase inhibitor
3135	0	cp	BRD-A35912562	pregnenolone	Glutamate receptor modulator
3136	0	cp	BRD-K57304726	PRE-084	Sigma receptor agonist
3137	0	cp	BRD-K75958195	pizotifen	Serotonin receptor antagonist
3138	0	cp	BRD-A57382968	piroxicam	Cyclooxygenase inhibitor
3139	0	cp	BRD-K24132293	piperlongumine	Glutathione transferase inhibitor
3140	0	cp	BRD-K59522102	piperine	Monoamine oxidase inhibitor
3141	0	cp	BRD-K96319534	phentermine	Dopamine uptake inhibitor
3142	0	cp	BRD-K03842655	penitrem-a	Potassium channel blocker
3143	0	cp	BRD-K55191674	benzylpenicillin	Penicillin binding protein inhibitor
3144	0	cp	BRD-A43671941	oxprenolol	Adrenergic receptor antagonist
3145	0	cp	BRD-K21936341	oxotremorine	Acetylcholine receptor agonist
3146	0	cp	BRD-K02953697	naringin	Cytochrome P450 inhibitor
3147	0	cp	BRD-A94669766	naringenin	Aromatase inhibitor
3148	0	cp	BRD-A83855350	naltrexone	Opioid receptor antagonist
3149	0	cp	BRD-K54210043	NS-1619	Calcium channel activator
3150	0	cp	BRD-A04756508	norgestimate	Progesterone receptor agonist
3151	0	cp	BRD-A85025557	NCS-382	GABA receptor antagonist
3152	0	cp	BRD-K47717570	NBQX	Glutamate receptor antagonist
3153	0	cp	BRD-K34014345	naproxol	Anti-inflammatory
3154	0	cp	BRD-K65146499	nabumetone	Cyclooxygenase inhibitor
3155	0	cp	BRD-A61470182	n-formylmethionylalanine	macrophage activator
3156	0	cp	BRD-K31542390	mycophenolic-acid	Dehydrogenase inhibitor
3157	0	cp	BRD-A66563878	medetomidine	Adrenergic receptor agonist
3158	0	cp	BRD-K03319035	maprotiline	Norepinephrine reuptake inhibitor
3159	0	cp	BRD-A06784547	MRS-1334	Adenosine receptor antagonist
3160	0	cp	BRD-K68402494	ML-9	Myosin light chain kinase inhibitor
3161	0	cp	BRD-A79981887	midodrine	Adrenergic receptor agonist
3162	0	cp	BRD-A61793559	metolazone	Carbonic anhydrase inhibitor
3163	0	cp	BRD-K35941380	methysergide	Serotonin receptor antagonist
3164	0	cp	BRD-A02189320	met-leu-phe	-666
3165	0	cp	BRD-K91336023	mesulergine	Dopamine receptor agonist
3166	0	cp	BRD-A62057054	MDL-11939	Serotonin receptor antagonist
3167	0	cp	BRD-K64746805	MBCQ	Phosphodiesterase inhibitor
3168	0	cp	BRD-K96119599	leucodin	Melanin inhibitor
3169	0	cp	BRD-K62792802	LY-83583	Guanylyl cyclase inhibitor
3170	0	cp	BRD-K27305650	LY-294002	MTOR inhibitor
3171	0	cp	BRD-K95899059	LY-344864	Serotonin receptor agonist
3172	0	cp	BRD-A92826379	lupanine	Sodium channel blocker
3173	0	cp	BRD-K15834839	lobendazole	Anthelmintic
3174	0	cp	BRD-A32836748	leu-enkephalin	Opioid receptor agonist
3175	0	cp	BRD-A72711497	lasalocid	Bacterial permeability inducer
3176	0	cp	BRD-A84389091	L-655708	GABA receptor inverse agonist
3177	0	cp	BRD-K18036262	L-168049	Glucagon receptor antagonist
3178	0	cp	BRD-A85472596	L-670596	Prostanoid receptor antagonist
3179	0	cp	BRD-K47150025	KI-8751	VEGFR inhibitor
3180	0	cp	BRD-K09497549	kawain	Calcium channel modulator
3181	0	cp	BRD-A43849199	karakoline	Phytotoxin
3182	0	cp	BRD-K28936863	ketotifen	Histamine receptor agonist
3183	0	cp	BRD-K53959060	indirubin	CDK inhibitor
3184	0	cp	BRD-A10903566	imiloxan	Adrenergic receptor antagonist
3185	0	cp	BRD-K48869804	icilin	TRPV agonist
3186	0	cp	BRD-K60038276	irbesartan	Angiotensin receptor antagonist
3187	0	cp	BRD-K57222227	indometacin	Cyclooxygenase inhibitor
3188	0	cp	BRD-K37447567	hydrocotarnine	Opioid receptor antagonist
3189	0	cp	BRD-A08709697	heliotrine	Pyrrolizidine alkaloid
3190	0	cp	BRD-A46186775	hydrocortisone	Glucocorticoid receptor agonist
3191	0	cp	BRD-K67847053	guanabenz	Adrenergic receptor agonist
3192	0	cp	BRD-K62736196	guanabenz	-666
3193	0	cp	BRD-A17535965	gelsemine	Acetylcholine receptor antagonist
3194	0	cp	BRD-K64245000	GW-4064	FXR agonist
3195	0	cp	BRD-K49945136	GR-113808	Serotonin receptor antagonist
3196	0	cp	BRD-K51662849	ilomastat	Matrix metalloprotease inhibitor
3197	0	cp	BRD-A29082194	gitoxigenin	ATPase inhibitor
3198	0	cp	BRD-A71157293	fursultiamine	Vitamin B
3199	0	cp	BRD-K76587808	fraxetin	Antioxidant
3200	0	cp	BRD-K28307902	flutamide	Androgen receptor antagonist
3201	0	cp	BRD-K66093087	FGIN-1-43	Benzodiazepine receptor agonist
3202	0	cp	BRD-K40227168	vinburnine	Adrenergic receptor antagonist
3203	0	cp	BRD-A41519720	ezetimibe	Niemann-Pick C1-like 1 protein antagonist
3204	0	cp	BRD-A74667430	etodolac	Cyclooxygenase inhibitor
3205	0	cp	BRD-K08556791	ethoprop	Acetylcholinesterase inhibitor
3206	0	cp	BRD-A91452556	estradiol-cypionate	Estrogen receptor agonist
3207	0	cp	BRD-A36066264	estradiol-benzoate	Estrogen receptor agonist
3208	0	cp	BRD-K14920963	erythrosine	Coloring agent
3209	0	cp	BRD-K04548931	pidorubicine	Topoisomerase inhibitor
3210	0	cp	BRD-K80325895	eicosadienoic-acid	-666
3211	0	cp	BRD-K50464341	berbamine	Calmodulin antagonist
3212	0	cp	BRD-A99571536	dubinidine	Anti-epileptic
3213	0	cp	BRD-K54233340	dorsomorphin	AMPK inhibitor
3214	0	cp	BRD-K93441486	diphemanil	Acetylcholine receptor antagonist
3215	0	cp	BRD-K97158071	droperidol	Dopamine receptor antagonist
3216	0	cp	BRD-A49160188	donepezil	Acetylcholinesterase inhibitor
3217	0	cp	BRD-K63945320	dihydrosamidin	Phospholipase inhibitor
3218	0	cp	BRD-K20152659	gamma-homolinolenic-acid	Cholesterol inhibitor
3219	0	cp	BRD-K45330754	diethylstilbestrol	Estrogen receptor agonist
3220	0	cp	BRD-K95309561	dienestrol	Estrogen receptor agonist
3221	0	cp	BRD-A17819071	gedunin	HSP inhibitor
3222	0	cp	BRD-K43389675	daunorubicin	RNA synthesis inhibitor
3223	0	cp	BRD-K06467078	corynanthine	Adrenergic receptor antagonist
3224	0	cp	BRD-K43736954	cortisone	Glucocorticoid receptor agonist
3225	0	cp	BRD-K09255212	clioquinol	Chelating agent
3226	0	cp	BRD-K17294426	clebopride	Dopamine receptor antagonist
3227	0	cp	BRD-A41555725	chlortetracycline	Protein synthesis inhibitor
3228	0	cp	BRD-K32828673	chelidonine	Tubulin inhibitor
3229	0	cp	BRD-K40965114	cyanopindolol	Adrenergic receptor antagonist
3230	0	cp	BRD-K54095730	CMPD-1	p38 MAPK inhibitor
3231	0	cp	BRD-K30240666	clemastine	Histamine receptor antagonist
3232	0	cp	BRD-K53263234	CITCO	CAR agonist
3233	0	cp	BRD-K17075857	chloroxine	Opioid receptor antagonist
3234	0	cp	BRD-A01593789	chlormadinone	5-alpha reductase inhibitor
3235	0	cp	BRD-K42500029	CGP-57380	MAP kinase inhibitor
3236	0	cp	BRD-A65671304	candesartan	Angiotensin receptor antagonist
3237	0	cp	BRD-K02404261	caffeine	Adenosine receptor antagonist
3238	0	cp	BRD-K41707108	ceramide	Phosphoenolpyruvate carboxylase activator
3239	0	cp	BRD-A82238138	budesonide	Glucocorticoid receptor agonist
3240	0	cp	BRD-A15034104	bergenin	Interleukin inhibitor
3241	0	cp	BRD-A15131297	benazepril	ACE inhibitor
3242	0	cp	BRD-K43468059	byssochlamic-acid	Mycotoxin
3243	0	cp	BRD-A55946879	BW-B70C	Lipoxygenase inhibitor
3244	0	cp	BRD-A22713669	BVT-948	Tyrosine phosphatase inhibitor
3245	0	cp	BRD-K56115039	BU-226	Imidazoline receptor ligand
3246	0	cp	BRD-A41995253	brucine	Glycine receptor antagonist
3247	0	cp	BRD-K56509348	BMS-182874	Endothelin receptor antagonist
3248	0	cp	BRD-K39120595	bithionol	Autotaxin inhibitor
3249	0	cp	BRD-A92177080	betamethasone	Glucocorticoid receptor agonist
3250	0	cp	BRD-A02180903	betamethasone	Glucocorticoid receptor agonist
3251	0	cp	BRD-K04877770	FTase-inhibitor-B581	Farnesyltransferase inhibitor
3252	0	cp	BRD-K55424922	anpirtoline	Serotonin receptor agonist
3253	0	cp	BRD-A09062839	amylocaine	Local anesthetic
3254	0	cp	BRD-K52397688	amperozide	Dopamine receptor antagonist
3255	0	cp	BRD-K93080877	Ala-Ala-Phe-CMK	Tripeptidyl peptidase inhibitor
3256	0	cp	BRD-A65145453	ATPA	Glutamate receptor agonist
3257	0	cp	BRD-A72758037	asiatic-acid	Apoptosis stimulant
3258	0	cp	BRD-K46937689	phenazone	Cyclooxygenase inhibitor
3259	0	cp	BRD-K98490050	amsacrine	Topoisomerase inhibitor
3260	0	cp	BRD-K17561142	amiodarone	Potassium channel blocker
3261	0	cp	BRD-K94512704	spiramide	Dopamine receptor antagonist
3262	0	cp	BRD-K53979406	ALX-5407	Glycine transporter inhibitor
3263	0	cp	BRD-A27554692	altrenogest	Progestogen hormone
3264	0	cp	BRD-A56675431	altizide	Thiazide diuretic
3265	0	cp	BRD-K35498378	alrestatin	Aldose reductase inhibitor
3266	0	cp	BRD-A90131694	alclometasone	Glucocorticoid receptor agonist
3267	0	cp	BRD-K51223576	AG-99	Tyrosine kinase inhibitor
3268	0	cp	BRD-K62929068	6-benzylaminopurine	Purinergic receptor activator
3269	0	cp	BRD-A07824748	flavanone	11-beta-HSD1 inhibitor
3270	0	cp	BRD-A85280935	quinpirole	Dopamine receptor agonist
6921	0	cp	BRD-K51313569	palbociclib	CDK inhibitor
6922	0	cp	BRD-A29901043	KIN001-127	ITK inhibitor
6923	0	cp	BRD-K04887706	AKT-inhibitor-1-2	AKT inhibitor
6924	0	cp	BRD-A10523515	GSK-429286A	Rho associated kinase inhibitor
6925	0	cp	BRD-K15592317	CP466722	ATM kinase inhibitor
6926	0	cp	BRD-K49669041	BX-912	Pyruvate dehydrogenase kinase inhibitor
6927	0	cp	BRD-K46056750	AZD-7762	CHK inhibitor
6928	0	cp	BRD-K68191783	ALW-II-38-3	Ephrin inhibitor
6929	0	cp	BRD-K93918653	quizartinib	FLT3 inhibitor
6930	0	cp	BRD-K87909389	alvocidib	CDK inhibitor
6931	0	cp	BRD-K00627859	tubastatin-a	HDAC inhibitor
6932	0	cp	BRD-K29313308	HDAC3-selective	HDAC inhibitor
6933	0	cp	BRD-K85133207	HDAC1-selective	HDAC inhibitor
6934	0	cp	BRD-K77908580	entinostat	HDAC inhibitor
6935	0	cp	BRD-K88742110	BRD-K88742110	HDAC inhibitor
6936	0	cp	BRD-K52313696	tacedinaline	HDAC inhibitor
6937	0	cp	BRD-A95939040	sertaconazole	Sterol demethylase inhibitor
6938	0	cp	BRD-A07765530	epinephrine	carbonic anhydrase activator
6939	0	cp	BRD-K13032584	procarbazine	Monoamine oxidase inhibitor
6940	0	cp	BRD-A83937277	mephenytoin	Hydantoin antiepileptic
6941	0	cp	BRD-K67261995	adipiodone	Contrast agent
6942	0	cp	BRD-A44090213	indoprofen	Cyclooxygenase inhibitor
6943	0	cp	BRD-K46424862	hymecromone	Monoamine oxidase inhibitor
6944	0	cp	BRD-A73368467	fexofenadine	Histamine receptor antagonist
6945	0	cp	BRD-A16311756	profenamine	Butyrylcholinesterase inhibitor
6946	0	cp	BRD-K22193694	dioxybenzone	Topical sunscreen agent
6947	0	cp	BRD-A77291778	cyclopentolate	Acetylcholine receptor antagonist
6948	0	cp	BRD-K21450440	benzthiazide	Carbonic anhydrase inhibitor
6949	0	cp	BRD-K14993104	bemegride	Chemoreceptor agonist
6950	0	cp	BRD-K63979671	etifenin	Compound used in hepatobiliary scans of the liver
6951	0	cp	BRD-K19111024	clofibric-acid	PPAR receptor agonist
6952	0	cp	BRD-K72093121	vidarabine	Antiviral
6953	0	cp	BRD-A46393198	tetramisole	Immunostimulant
6954	0	cp	BRD-K28912512	nicotinamide	Protein synthesis stimulant
6955	0	cp	BRD-K91263825	nortriptyline	Tricyclic antidepressant
6956	0	cp	BRD-A23072235	pheniramine	Histamine receptor antagonist
6957	0	cp	BRD-A42759514	ornidazole	Antiprotozoal
6958	0	cp	BRD-K12539581	nocodazole	Tubulin inhibitor
6959	0	cp	BRD-K97752965	nicorandil	Nitric oxide donor
6960	0	cp	BRD-K63550407	erythromycin	NFkB pathway inhibitor
6961	0	cp	BRD-A44008656	doxylamine	Histamine receptor antagonist
6962	0	cp	BRD-K68507560	dicycloverine	Acetylcholine receptor antagonist
6963	0	cp	BRD-A39230911	chlorphensin	Muscle relaxant
6964	0	cp	BRD-A91008255	bepridil	Calcium channel blocker
6965	0	cp	BRD-A09056319	alfuzosin	Adrenergic receptor antagonist
6966	0	cp	BRD-A97701745	pindolol	Adrenergic receptor antagonist
6967	0	cp	BRD-K20655524	mefexamide	Psychoactive drug
6968	0	cp	BRD-K06926592	tretinoin	Retinoid receptor agonist
6969	0	cp	BRD-K55127134	fluphenazine	Dopamine receptor antagonist
6970	0	cp	BRD-A53952395	prilocaine	Local anesthetic
6971	0	cp	BRD-A55815733	phylloquinone	Vitamin K
6972	0	cp	BRD-A31800922	procyclidine	Acetylcholine receptor antagonist
6973	0	cp	BRD-K12219985	glipizide	Sulfonylurea
6974	0	cp	BRD-K29458283	chlorambucil	DNA inhibitor
6975	0	cp	BRD-K93433262	alfacalcidol	Vitamin D receptor agonist
6976	0	cp	BRD-K82381502	acetylcholine	Acetylcholine receptor agonist
6977	0	cp	BRD-K23204545	busulfan	DNA inhibitor
6978	0	cp	BRD-A16478930	amcinonide	Glucocorticoid receptor agonist
6979	0	cp	BRD-A13946108	sulindac	Cyclooxygenase inhibitor
6980	0	cp	BRD-A88774919	doxycycline	Bacterial 30S ribosomal subunit inhibitor
6981	0	cp	BRD-A25067867	benzatropine	Acetylcholine receptor antagonist
6982	0	cp	BRD-K70976396	cefoxitin	Bacterial cell wall synthesis inhibitor
6983	0	cp	BRD-A20239487	atenolol	Adrenergic receptor antagonist
6984	0	cp	BRD-K94830329	ataluren	CFTR channel agonist
6985	0	cp	BRD-K78373679	RO-3306	CDK inhibitor
6986	0	cp	BRD-K74763371	bosentan	Endothelin receptor antagonist
6987	0	cp	BRD-K52522949	NCH-51	HDAC inhibitor
6988	0	cp	BRD-A04308630	genipin	Choleretic agent
6989	0	cp	BRD-K72903603	zidovudine	Reverse transcriptase inhibitor
6990	0	cp	BRD-A99833829	bethanechol	Acetylcholine receptor agonist
6991	0	cp	BRD-A50311610	meclozine	CAR agonist
6992	0	cp	BRD-K57631554	aminolevulinic-acid	Oxidizing agent
6993	0	cp	BRD-K08273968	griseofulvin	Tubulin inhibitor
6994	0	cp	BRD-K22031190	diflunisal	Prostanoid receptor antagonist
6995	0	cp	BRD-K81272440	dantrolene	Calcium channel blocker
6996	0	cp	BRD-K88868628	iodoacetic-acid	Cysteine peptidase inhibitor
6997	0	cp	BRD-K49519144	LY-2140023	Glutamate receptor agonist
6998	0	cp	BRD-K35458079	edaravone	Nootropic agent
6999	0	cp	BRD-K12002134	megestrol	progesterone receptor agonist
7000	0	cp	BRD-K11558771	droxinostat	HDAC inhibitor
7001	0	cp	BRD-K93880783	stavudine	DNA directed DNA polymerase inhibitor
7002	0	cp	BRD-K90885812	propantheline	Acetylcholine receptor antagonist
7003	0	cp	BRD-K32247306	primidone	GABA receptor antagonist
7004	0	cp	BRD-K47323024	methapyrilene	Histamine receptor antagonist
7005	0	cp	BRD-A79237180	ascorbic-acid	Antioxidant
7006	0	cp	BRD-A67605442	tetrahydrobiopterin	Nitric oxide stimulant
7007	0	cp	BRD-A31312900	montelukast	Leukotriene receptor antagonist
7008	0	cp	BRD-A91555231	norepinephrine	Adrenergic receptor agonist
7009	0	cp	BRD-K50859149	sulfafurazole	Bacterial antifolate
7010	0	cp	BRD-K95237249	probenecid	Uricosuric blocker
7011	0	cp	BRD-K53790871	triamcinolone	Glucocorticoid receptor agonist
7012	0	cp	BRD-K10016611	pyridine-2-aldoxime	Acetylcholinesterase inhibitor
7013	0	cp	BRD-K57886322	fluocinonide	Glucocorticoid receptor agonist
7014	0	cp	BRD-K11801786	trimidox	Ribonucleotide reductase inhibitor
7015	0	cp	BRD-K48168960	propylthiouracil	Thyroid peroxidase inhibitor
7016	0	cp	BRD-K94353609	fluocinolone	Glucocorticoid receptor agonist
7017	0	cp	BRD-K55930204	phenytoin	Hydantoin antiepileptic
7018	0	cp	BRD-A65013509	oxybutynin	Acetylcholine receptor antagonist
7019	0	cp	BRD-K21680192	mitoxantrone	Topoisomerase inhibitor
7020	0	cp	BRD-K91601245	mercaptopurine	Immunosuppressant
7021	0	cp	BRD-K76723084	isotretinoin	Retinoid receptor agonist
7022	0	cp	BRD-K63828191	raloxifene	Estrogen receptor antagonist
7023	0	cp	BRD-K81128206	edrophonium	Acetylcholinesterase inhibitor
7024	0	cp	BRD-K62363391	dapsone	Bacterial antifolate
7025	0	cp	BRD-K87226815	cycloserine	Bacterial cell wall synthesis inhibitor
7026	0	cp	BRD-A09722536	cyclophosphamide	DNA alkylating agent
7027	0	cp	BRD-K20920669	cromoglicic-acid	Immunosuppressant
7028	0	cp	BRD-A16754160	ampicillin	Bacterial cell wall synthesis inhibitor
7029	0	cp	BRD-A29260609	acebutolol	Adrenergic receptor antagonist
7030	0	cp	BRD-K03406345	azacitidine	DNA methyltransferase inhibitor
7031	0	cp	BRD-K93034159	cladribine	Adenosine deaminase inhibitor
7032	0	cp	BRD-K71926323	marbofloxacin	Bacterial DNA gyrase inhibitor
7033	0	cp	BRD-K55301415	abiraterone	17,20 lyase inhibitor
7034	0	cp	BRD-K47679368	bromfenac	Cyclooxygenase inhibitor
7035	0	cp	BRD-K37194137	III606050	Cytochrome P450 inhibitor
7036	0	cp	BRD-K35573744	erbstatin-analog	EGFR inhibitor
7037	0	cp	BRD-K34098590	tienilic-acid	Sodium/potassium/chloride transporter inhibitor
7038	0	cp	BRD-K10852020	tolcapone	Catechol O methyltransferase inhibitor
7039	0	cp	BRD-A64479082	quinidine	Sodium channel blocker
7040	0	cp	BRD-A25576662	streptozotocin	DNA alkylating agent
7041	0	cp	BRD-K98426715	tubacin	HDAC inhibitor
7042	0	cp	BRD-A37837077	cyclazosin	Adrenergic receptor antagonist
7043	0	cp	BRD-K09186807	KIN001-244	Phosphoinositide dependent kinase inhibitor
7044	0	cp	BRD-K77008974	WYE-354	MTOR inhibitor
7045	0	cp	BRD-K08206212	entecavir	Reverse transcriptase inhibitor
7046	0	cp	BRD-K17823458	danoprevir	HCV inhibitor
7047	0	cp	BRD-K06080977	eicosatetraynoic-acid	Cyclooxygenase inhibitor
7048	0	cp	BRD-K24994810	androstenol	GABA receptor modulator
7049	0	cp	BRD-K32836707	CAY-10577	Casein kinase inhibitor
7050	0	cp	BRD-K50387473	XMD-892	MAP kinase inhibitor
7051	0	cp	BRD-K77175907	calcifediol	Vitamin D receptor agonist
7052	0	cp	BRD-K89839824	raltitrexed	Thymidylate synthase inhibitor
7053	0	cp	BRD-K63068307	ZSTK-474	PI3K inhibitor
7054	0	cp	BRD-K49865102	PD-0325901	MEK inhibitor
7055	0	cp	BRD-K50140147	NVP-TAE684	ALK inhibitor
7056	0	cp	BRD-A32161980	carbetocin	Oxytocin receptor agonist
7057	0	cp	BRD-K07888107	depudecin	HDAC inhibitor
7058	0	cp	BRD-A02333338	cyclopamine	Smoothened receptor antagonist
7059	0	cp	BRD-K55991774	BAS-09104376	HIV integrase inhibitor
7060	0	cp	BRD-K22096725	ALW-II-49-7	Ephrin inhibitor
7061	0	cp	BRD-K19416115	sitagliptin	Dipeptidyl peptidase inhibitor
7062	0	cp	BRD-K31553034	zibotentan	Endothelin receptor antagonist
7063	0	cp	BRD-K71823332	epothilone-a	Microtubule stabilizing agent
7064	0	cp	BRD-K07881437	danusertib	Aurora kinase inhibitor
7065	0	cp	BRD-K29733039	deforolimus	MTOR inhibitor
7066	0	cp	BRD-K25504083	cytochalasin-d	Actin polymerization inhibitor
7067	0	cp	BRD-K79254416	decitabine	DNA methyltransferase inhibitor
7068	0	cp	BRD-K56001384	antimycin-a	ATP synthase inhibitor
7069	0	cp	BRD-K00656370	6-aminochrysene	Transferase inhibitor
7070	0	cp	BRD-K07403598	CAY-10470	NFkB pathway inhibitor
7071	0	cp	BRD-K98530306	clonidine	Adrenergic receptor agonist
7072	0	cp	BRD-A01826957	xanthinol	Vasodilator
7073	0	cp	BRD-A75769826	SDM25N	Opioid receptor antagonist
7074	0	cp	BRD-A46179541	doxapram	Potassium channel blocker
7075	0	cp	BRD-K41410256	balsalazide	Cyclooxygenase inhibitor
7076	0	cp	BRD-A01320529	salmeterol	Adrenergic receptor agonist
7077	0	cp	BRD-K27721098	clopidogrel	Purinergic receptor antagonist
7078	0	cp	BRD-A47598013	citalopram	Serotonin reuptake inhibitor
7079	0	cp	BRD-A69512159	carbidopa	Aromatic L-amino acid decarboxylase inhibitor
7080	0	cp	BRD-K39823328	VU-0366037-2	Glutamate receptor modulator
7081	0	cp	BRD-K30649484	mafenide	Carbonic anhydrase inhibitor
7082	0	cp	BRD-A19500257	geldanamycin	HSP inhibitor
7083	0	cp	BRD-K44432556	VU-0418946-1	HIF modulator
7084	0	cp	BRD-K37456065	VU-0365114-2	M5 modulator
7085	0	cp	BRD-A25004090	erastin	Ion channel antagonist
7086	0	cp	BRD-K50128260	sildenafil	Phosphodiesterase inhibitor
7087	0	cp	BRD-K67844266	MLN-4924	Nedd activating enzyme inhibitor
7088	0	cp	BRD-K09499853	KU-0060648	DNA dependent protein kinase inhibitor
7089	0	cp	BRD-A13122391	triptolide	RNA polymerase inhibitor
7090	0	cp	BRD-K08703257	3-amino-benzamide	PARP inhibitor
7091	0	cp	BRD-K81418486	vorinostat	HDAC inhibitor
7092	0	cp	BRD-A75517195	thiazolopyrimidine	CDC inhibitor
7093	0	cp	BRD-K71799949	carbamazepine	Carboxamide antiepileptic
7094	0	cp	BRD-K51575138	TPCA-1	IKK inhibitor
7095	0	cp	BRD-K03816923	rottlerin	MAP kinase inhibitor
7096	0	cp	BRD-A97437073	rosiglitazone	Insulin sensitizer
7097	0	cp	BRD-K92991072	PAC-1	Caspase activator
7098	0	cp	BRD-K48692744	NU-1025	PARP inhibitor
7099	0	cp	BRD-A68631409	evodiamine	ATPase inhibitor
7100	0	cp	BRD-K47983010	BX-795	IKK inhibitor
7101	0	cp	BRD-A67373739	AICA-ribonucleotide	AMPK activator
7102	0	cp	BRD-K56301217	ABT-737	BCL inhibitor
7103	0	cp	BRD-K96354014	nifedipine	Calcium channel blocker
7104	0	cp	BRD-K93176058	AC-55649	Retinoid receptor agonist
7105	0	cp	BRD-K54256913	MK-1775	WEE1 kinase inhibitor
7106	0	cp	BRD-K36927236	glibenclamide	Sulfonylurea
7107	0	cp	BRD-K19295594	gossypol	BCL inhibitor
7108	0	cp	BRD-K15563106	phloretin	Sodium/glucose cotransporter inhibitor
7109	0	cp	BRD-K12184916	dactolisib	MTOR inhibitor
7110	0	cp	BRD-K00317371	RITA	MDM inhibitor
7111	0	cp	BRD-K89732114	trifluoperazine	Dopamine receptor antagonist
7112	0	cp	BRD-K48427617	U-0124	MEK inhibitor
7113	0	cp	BRD-A79672927	tropicamide	Acetylcholine receptor antagonist
7114	0	cp	BRD-K27141178	SB-203186	Serotonin receptor antagonist
7115	0	cp	BRD-A59303141	quinethazone	Thiazide diuretic
7116	0	cp	BRD-A70407468	PSB-36	Adenosine receptor antagonist
7117	0	cp	BRD-A19736161	ondansetron	Serotonin receptor antagonist
7118	0	cp	BRD-K26979635	NS-3694	Glutamate receptor antagonist
7119	0	cp	BRD-K21548250	moracizine	Sodium channel blocker
7120	0	cp	BRD-A30435184	metergoline	Dopamine receptor agonist
7121	0	cp	BRD-K02867583	minaprine	Serotonin reuptake inhibitor
7122	0	cp	BRD-A50764878	MDL-73005EF	Serotonin receptor antagonist
7123	0	cp	BRD-K13211965	L-741742	Dopamine receptor antagonist
7124	0	cp	BRD-A16700644	isoxsuprine	Adrenergic receptor agonist
7125	0	cp	BRD-A95869247	indapamide	Thiazide diuretic
7126	0	cp	BRD-A37776212	ICI-204448	Opioid receptor agonist
7127	0	cp	BRD-A63998256	helveticoside	ATPase inhibitor
7128	0	cp	BRD-K26117720	gingerol	Nitric oxide synthase inhibitor
7129	0	cp	BRD-K42095107	daidzein	Estrogen receptor agonist
7130	0	cp	BRD-K63675182	triflupromazine	Dopamine receptor antagonist
1513	0.01	cp	BRD-K39987650	bisacodyl	Laxative
1514	0.01	cp	BRD-K01292756	pimozide	Dopamine receptor antagonist
1515	0.01	cp	BRD-K20755323	SA-792728	Sphingosine kinase inhibitor
1480	0.02	cp	BRD-K68437527	EMF-bca1-60	caspase inhibitor
1481	0.02	cp	BRD-K09635314	M-3M3FBS	phospholipase activator
1482	0.02	cp	BRD-K54314721	zolmitriptan	Serotonin receptor agonist
1483	0.02	cp	BRD-K66874953	pifithrin-alpha	TP53 inhibitor
1484	0.02	cp	BRD-K94441233	mevastatin	HMGCR inhibitor
1485	0.02	cp	BRD-A30655177	LFM-A13	BTK inhibitor
1486	0.02	cp	BRD-K18816859	L-694247	Serotonin receptor agonist
1487	0.02	cp	BRD-K34776109	glimepiride	Insulin secretagogue
1488	0.02	cp	BRD-K10705233	GW-405833	Cannabinoid receptor agonist
1489	0.02	cp	BRD-K47936004	piribedil	Dopamine receptor agonist
1490	0.02	cp	BRD-K59332007	linopirdine	Potassium channel blocker
1491	0.02	cp	BRD-K79404599	enzastaurin	PKC inhibitor
1492	0.02	cp	BRD-A58048407	nimodipine	Calcium channel blocker
1493	0.02	cp	BRD-A26384407	chlortalidone	Carbonic anhydrase inhibitor
1463	0.03	cp	BRD-K64610608	EMF-bca1-57	caspase inhibitor
1464	0.03	cp	BRD-K09963420	saquinavir	HIV protease inhibitor
1465	0.03	cp	BRD-A16332958	modafinil	Adrenergic receptor agonist
1466	0.03	cp	BRD-K32501161	vanoxerine	Dopamine uptake inhibitor
1467	0.03	cp	BRD-K99107520	felbamate	Glutamate receptor antagonist
1468	0.03	cp	BRD-K15025317	BAY-11-7821	NFkB pathway inhibitor
1469	0.03	cp	BRD-K49049886	CGS-15943	Adenosine receptor antagonist
1470	0.03	cp	BRD-A29485665	bicalutamide	Androgen receptor antagonist
1471	0.03	cp	BRD-K32821942	azathioprine	Dehydrogenase inhibitor
1472	0.03	cp	BRD-K90027355	spironolactone	Mineralocorticoid receptor antagonist
1473	0.03	cp	BRD-K68264559	brimonidine	Adrenergic receptor agonist
1474	0.03	cp	BRD-A66435872	HTMT	Histamine receptor agonist
1475	0.03	cp	BRD-K41731458	triclosan	Enoyl-[acyl-carrier-protein] reductase [NADH] inhibitor
1458	0.04	cp	BRD-K09397065	SR-57227A	Serotonin receptor agonist
1459	0.04	cp	BRD-K06388322	pramipexole	Dopamine receptor agonist
1460	0.04	cp	BRD-K11129031	gemfibrozil	Lipoprotein lipase activator
1455	0.05	cp	BRD-K82795137	loratadine	Histamine receptor antagonist
1456	0.05	cp	BRD-K96799727	pifithrin-mu	HSP inhibitor
1451	0.06	cp	BRD-K87158025	benzamil	Sodium channel blocker
1440	0.07	cp	BRD-K78431006	crizotinib	ALK inhibitor
1441	0.07	cp	BRD-K14765469	vesamicol	Acetylcholinesterase inhibitor
1442	0.07	cp	BRD-A10977446	carvedilol	Adrenergic receptor antagonist
1443	0.07	cp	BRD-K91290917	amodiaquine	Histamine receptor agonist
1444	0.07	cp	BRD-A31159102	fluoxetine	Selective serotonin reuptake inhibitor (SSRI)
1445	0.07	cp	BRD-K67783091	haloperidol	Dopamine receptor antagonist
1446	0.07	cp	BRD-K78126613	menadione	Mitochondrial DNA polymerase inhibitor
1436	0.08	cp	BRD-K35531059	molsidomine	Guanylyl cyclase activator
1417	0.11	cp	BRD-A24191444	ifenprodil	Adrenergic receptor antagonist
1418	0.11	cp	BRD-K47278471	diphenhydramine	Histamine receptor antagonist
1419	0.11	cp	BRD-K64994968	progesterone	Progesterone receptor agonist
1420	0.11	cp	BRD-K78599730	manumycin-a	Farnesyltransferase inhibitor
1421	0.11	cp	BRD-K06712146	YM-90709	IL5 inhibitor
1422	0.11	cp	BRD-K82846253	repaglinide	Insulin secretagogue
1423	0.11	cp	BRD-K54771420	glycocholic-acid	Cholesterol inhibitor
1424	0.11	cp	BRD-K33818169	GW-3965	LXR agonist
1425	0.11	cp	BRD-K77925998	quipazine	Serotonin receptor agonist
1426	0.11	cp	BRD-K86204871	terconazole	Sterol demethylase inhibitor
1427	0.11	cp	BRD-A05352148	ipratropium	Acetylcholine receptor antagonist
1428	0.11	cp	BRD-A09533288	verapamil	Calcium channel blocker
1429	0.11	cp	BRD-K37865504	LY-2183240	FAAH inhibitor
1416	0.13	cp	BRD-K57546357	prunetin	Breast cancer resistance protein inhibitor
1402	0.14	cp	BRD-K32744045	disulfiram	Aldehyde dehydrogenase inhibitor
1403	0.14	cp	BRD-K88679075	methandriol	Androgenic steroid
1404	0.14	cp	BRD-K61323504	SB-225002	CC chemokine receptor antagonist
1405	0.14	cp	BRD-A78877355	nefopam	Cyclooxygenase inhibitor
1406	0.14	cp	BRD-K05737787	isoeugenol	Nitric oxide production inhibitor
1407	0.14	cp	BRD-K70778732	trazodone	Adrenergic receptor antagonist
1408	0.14	cp	BRD-K09631521	thiotepa	Cytochrome P450 inhibitor
1409	0.14	cp	BRD-K68867920	quetiapine	Dopamine receptor antagonist
1410	0.14	cp	BRD-A01643550	prednisolone	Glucocorticoid receptor agonist
1411	0.14	cp	BRD-K25224017	pirenperone	Serotonin receptor antagonist
1412	0.14	cp	BRD-K77947974	fluspirilene	Dopamine receptor antagonist
1413	0.14	cp	BRD-K03670461	tyrphostin-AG-82	EGFR inhibitor
1414	0.14	cp	BRD-K59369769	tozasertib	Aurora kinase inhibitor
1401	0.15	cp	BRD-K37516142	idebenone	Calcium channel modulator
1400	0.16	cp	BRD-K04710043	hexamethylenebisacetamide	AKT inhibitor
1399	0.17	cp	BRD-K77695569	tiabendazole	Angiogenesis inhibitor
1388	0.18	cp	BRD-K28849549	mesalazine	Cyclooxygenase inhibitor
1389	0.18	cp	BRD-K92817986	BJM-CSC-19	MEK inhibitor
1390	0.18	cp	BRD-A97674275	ranolazine	Sodium channel blocker
1391	0.18	cp	BRD-K06854232	AM-580	Retinoid receptor agonist
1392	0.18	cp	BRD-K19136521	indirubin	CDK inhibitor
1393	0.18	cp	BRD-K39746403	erythromycin	NFkB pathway inhibitor
1394	0.18	cp	BRD-K96084870	DMBI	PDGFR receptor inhibitor
1395	0.18	cp	BRD-A83326220	brazilin	Nitric oxide production inhibitor
1396	0.18	cp	BRD-K76205745	losartan	Angiotensin receptor antagonist
1397	0.18	cp	BRD-K06593056	LE-135	Retinoid receptor agonist
1384	0.2	cp	BRD-A39172021	ampiroxicam	Cyclooxygenase inhibitor
1385	0.2	cp	BRD-K02130563	panobinostat	HDAC inhibitor
1375	0.21	cp	BRD-K21667562	AM-404	Cyclooxygenase inhibitor
1376	0.21	cp	BRD-K90574421	ipsapirone	Serotonin receptor agonist
1377	0.21	cp	BRD-K51677086	erythromycin	NFkB pathway inhibitor
1378	0.21	cp	BRD-K56429665	calcipotriol	Vitamin D receptor agonist
1379	0.21	cp	BRD-K40901640	cinanserin	Serotonin receptor antagonist
1381	0.21	cp	BRD-K52911425	GDC-0941	PI3K inhibitor
1382	0.21	cp	BRD-K35559145	levomepromazine	Dopamine receptor antagonist
1383	0.21	cp	BRD-A30205217	ethotoin	Hydantoin antiepileptic
1369	0.25	cp	BRD-A22380646	pantoprazole	ATPase inhibitor
1370	0.25	cp	BRD-A84189516	baccatin-III	Paclitaxel precursor
1371	0.25	cp	BRD-A26095496	clobetasol	Glucocorticoid receptor agonist
1372	0.25	cp	BRD-A89175223	bisoprolol	Adrenergic receptor antagonist
1373	0.25	cp	BRD-K20482099	rutin	Antioxidant
1374	0.25	cp	BRD-A25234499	aminoglutethimide	Glucocorticoid receptor antagonist
1368	0.27	cp	BRD-K81839095	estrone	Estrogen receptor agonist
1357	0.28	cp	BRD-K88304388	dextrorphan	Glutamate receptor antagonist
1358	0.28	cp	BRD-K00615600	AG-14361	PARP inhibitor
1359	0.28	cp	BRD-K40992116	parachlorophenol	Anti-infective
1360	0.28	cp	BRD-K90524085	MY-5445	Phosphodiesterase inhibitor
1361	0.28	cp	BRD-K62996583	lidoflazine	Calcium channel blocker
1362	0.28	cp	BRD-K79353516	indolophenanthridine	CALY activator
1363	0.28	cp	BRD-A26032986	zaldaride	Calmodulin antagonist
1364	0.28	cp	BRD-K30480208	torasemide	Electrolyte reabsorption inhibitor
1365	0.28	cp	BRD-K06895174	cisapride	Serotonin receptor agonist
1366	0.28	cp	BRD-K97764662	PD-173074	FGFR inhibitor
1367	0.28	cp	BRD-K45117373	Y-26763	Potassium channel activator
1347	0.32	cp	BRD-A24381660	zeranol	Estrogen receptor agonist
1348	0.32	cp	BRD-K16336526	capsaicin	TRPV agonist
1349	0.32	cp	BRD-A62025033	temsirolimus	MTOR inhibitor
1350	0.32	cp	BRD-K01095011	finasteride	5-alpha reductase inhibitor
1351	0.32	cp	BRD-K38251852	paxilline	Potassium channel blocker
1353	0.32	cp	BRD-K92778217	mefenamic-acid	Cyclooxygenase inhibitor
1354	0.32	cp	BRD-K12102668	nialamide	Monoamine oxidase inhibitor
1336	0.35	cp	BRD-K63195589	tipifarnib	Farnesyltransferase inhibitor
1337	0.35	cp	BRD-A09828896	SKF-81297	Dopamine receptor agonist
1338	0.35	cp	BRD-K33864865	LY-225910	CCK receptor antagonist
1339	0.35	cp	BRD-K74195153	irsogladine	Phosphodiesterase inhibitor
1340	0.35	cp	BRD-K50660797	epicatechin	Bacterial DNA gyrase inhibitor
1341	0.35	cp	BRD-K47659338	EMD-386088	Serotonin receptor agonist
1342	0.35	cp	BRD-K30020243	aliskiren	Antihypertensive
1343	0.35	cp	BRD-K56343971	vemurafenib	RAF inhibitor
1344	0.35	cp	BRD-K77987382	mebendazole	Tubulin inhibitor
1345	0.35	cp	BRD-K63430059	methoxsalen	DNA synthesis inhibitor
1334	0.36	cp	BRD-A80213327	NSC-23766	Ras GTPase inhibitor
1326	0.39	cp	BRD-K10843433	phenylbutazone	Cyclooxygenase inhibitor
1327	0.39	cp	BRD-K93480852	KN-93	Calcium-calmodulin dependent protein kinase inhibitor
1328	0.39	cp	BRD-K03557653	sappanone-a	Tyrosinase inhibitor
1329	0.39	cp	BRD-K25394294	oxaprozin	Cyclooxygenase inhibitor
1330	0.39	cp	BRD-A70514680	articaine	Local anesthetic
1331	0.39	cp	BRD-K09907482	PRL-3-inhibitor-I	Tyrosine phosphatase inhibitor
1324	0.4	cp	BRD-A12560204	nitrendipine	Calcium channel blocker
1315	0.42	cp	BRD-M47937986	cefatrizine	Bacterial cell wall synthesis inhibitor
1316	0.42	cp	BRD-A31007383	SDZ-WAG-994	Adenosine receptor agonist
1317	0.42	cp	BRD-K11163873	phenanthridone	PARP inhibitor
1318	0.42	cp	BRD-K80431395	triciribine	AKT inhibitor
1319	0.42	cp	BRD-K00603606	ticlopidine	Purinergic receptor antagonist
1320	0.42	cp	BRD-K83063356	RS-102895	CCR antagonist
1321	0.42	cp	BRD-K59273480	propentofylline	Adenosine reuptake inhibitor
1322	0.42	cp	BRD-K41713976	E-4031	Potassium channel blocker
1323	0.42	cp	BRD-K21672174	RO-28-1675	Glucokinase activator
1313	0.43	cp	BRD-K86509404	iso-olomoucine	CDK inhibitor
1306	0.46	cp	BRD-K86191271	cytosporone-b	NUR77 receptor agonist
1307	0.46	cp	BRD-K33882852	ZK-93423	Benzodiazepine receptor agonist
1308	0.46	cp	BRD-K23383398	T-0901317	LXR agonist
1309	0.46	cp	BRD-A21723284	naltriben	Opioid receptor antagonist
1310	0.46	cp	BRD-K89274813	DMP-543	Acetylcholine release stimulant
1311	0.46	cp	BRD-K88789588	letrozole	Aromatase inhibitor
1297	0.49	cp	BRD-K32311154	nifekalant	Potassium channel blocker
1298	0.49	cp	BRD-K59456551	methotrexate	Dihydrofolate reductase inhibitor
1299	0.49	cp	BRD-K56745457	azauridine	Antiviral
1300	0.49	cp	BRD-A02481876	importazole	Importin-beta transport receptor inhibitor
1301	0.49	cp	BRD-A36318220	necrostatin-1	RIPK inhibitor
1302	0.49	cp	BRD-A55913614	primaquine	Antimalarial
1303	0.49	cp	BRD-K79145749	dibenzepin	Norepinephrine reuptake inhibitor
1304	0.49	cp	BRD-K06335600	tizanidine	Adrenergic receptor agonist
1305	0.49	cp	BRD-K26657438	imiquimod	TLR agonist
1287	0.53	cp	BRD-A61856038	tremulacin	Lipoxygenase inhibitor
1288	0.53	cp	BRD-K11717138	benzbromarone	Chloride channel blocker
1289	0.53	cp	BRD-K77171813	proxyfan	Histamine receptor modulator
1290	0.53	cp	BRD-K28453807	nitrocaramiphen	Cholinergic receptor antagonist
1291	0.53	cp	BRD-K21733600	rofecoxib	Cyclooxygenase inhibitor
1292	0.53	cp	BRD-K52075715	oxibendazole	Tubulin inhibitor
1293	0.53	cp	BRD-A54487287	cortisone	Glucocorticoid receptor agonist
1286	0.55	cp	BRD-K43860855	iobenguane	Antineoplastic
1277	0.56	cp	BRD-K80725632	lavendustin-c	EGFR inhibitor
1278	0.56	cp	BRD-K45446451	JZL-184	Monoacylglucerol lipase inhibitor
1279	0.56	cp	BRD-A60070924	alpha-estradiol	Estrogen receptor agonist
1280	0.56	cp	BRD-K33860217	CP-94253	Serotonin receptor agonist
1281	0.56	cp	BRD-K02581333	protein-tyrosine-phosphatase-inhibitor-IV	Tyrosine phosphatase inhibitor
1282	0.56	cp	BRD-K71103788	duloxetine	Serotonin reuptake inhibitor
1283	0.56	cp	BRD-K41895714	AS-605240	PI3K inhibitor
1284	0.56	cp	BRD-K86434416	selegiline	Monoamine oxidase inhibitor
1268	0.6	cp	BRD-K40892394	AR-C133057XX	Nitric oxide synthase inhibitor
1269	0.6	cp	BRD-K95435023	PHA-665752	c-Met inhibitor
1270	0.6	cp	BRD-K92138166	mammea-a	other antibiotic
1273	0.6	cp	BRD-K80527266	triacsin-c	Adrenergic receptor antagonist
1265	0.61	cp	BRD-K96471533	nitazoxanide	Pyruvate ferredoxin oxidoreductase inhibitor
1262	0.63	cp	BRD-K72726508	arcyriaflavin-a	CDK inhibitor
1263	0.63	cp	BRD-K35960502	niclosamide	DNA replication inhibitor
1249	0.67	cp	BRD-K87990216	piretanide	Glucocorticoid receptor agonist
1250	0.67	cp	BRD-K46018455	bezafibrate	PPAR receptor agonist
1251	0.67	cp	BRD-K81209512	AG-494	EGFR inhibitor
1252	0.67	cp	BRD-A56012032	thiorphan	Membrane metalloendopeptidase inhibitor
1253	0.67	cp	BRD-A78391468	prednisolone	Glucocorticoid receptor agonist
1254	0.67	cp	BRD-A44448661	pentobarbital	Barbiturate antiepileptic
1255	0.67	cp	BRD-A83695761	chromanol	Potassium channel blocker
1256	0.67	cp	BRD-K91699951	benzonatate	Local anesthetic
1257	0.67	cp	BRD-K35723520	darinaparsin	Apoptosis stimulant
1241	0.7	cp	BRD-K09485525	GANT-61	GLI antagonist
1242	0.7	cp	BRD-K16406336	methylene-blue	Guanylyl cyclase inhibitor
1243	0.7	cp	BRD-K50325075	UCL-2077	Slow after hyperpolarization channel blocker
1244	0.7	cp	BRD-K51816706	oxindole-I	VEGFR inhibitor
1245	0.7	cp	BRD-K32526544	DCEBIO	Potassium channel activator
1246	0.7	cp	BRD-K82562631	tolmetin	Cyclooxygenase inhibitor
1247	0.7	cp	BRD-A98431941	ephedrine	Adrenergic receptor agonist
1240	0.71	cp	BRD-K55591206	epigallocatechin	Nitric oxide synthase inhibitor
1239	0.72	cp	BRD-K16478699	PLX-4720	RAF inhibitor
1228	0.74	cp	BRD-A52193669	withaferin-a	IKK inhibitor
1229	0.74	cp	BRD-A31801025	formestane	Aromatase inhibitor
1230	0.74	cp	BRD-K70281171	U-99194	Dopamine receptor antagonist
1231	0.74	cp	BRD-K34170797	fexaramine	FXR agonist
1232	0.74	cp	BRD-K59637651	NSC-119889	Protein synthesis inhibitor
1233	0.74	cp	BRD-A29426959	carbinoxamine	Histamine receptor antagonist
1234	0.74	cp	BRD-A14966924	alaproclate	Serotonin receptor antagonist
1236	0.74	cp	BRD-K15933101	ropinirole	Dopamine receptor agonist
1237	0.74	cp	BRD-K50398167	meclofenamic-acid	Cyclooxygenase inhibitor
1238	0.74	cp	BRD-K93461745	buspirone	Serotonin receptor agonist
1225	0.77	cp	BRD-K14441456	tyrphostin-AG-556	EGFR inhibitor
1217	0.78	cp	BRD-A64228451	terreic-acid	BTK inhibitor
1218	0.78	cp	BRD-K11540476	EMF-BCA1-64	Caspase inhibitor
1219	0.78	cp	BRD-U94846492	quinine	Hemozoin biocrystallization inhibitor
1220	0.78	cp	BRD-K89375097	pirenzepine	Acetylcholine receptor antagonist
1221	0.78	cp	BRD-K95885906	quercetagetin	PIM inhibitor
1222	0.78	cp	BRD-K18194590	mephentermine	Adrenergic receptor agonist
1223	0.78	cp	BRD-A54845972	dihydroergotamine	Serotonin receptor agonist
1224	0.78	cp	BRD-A86044036	flurbiprofen	Cyclooxygenase inhibitor
1214	0.79	cp	BRD-A41112154	oleanolic-acid	G protein-coupled receptor agonist
1206	0.81	cp	BRD-K94649603	taxifolin	Opioid receptor antagonist
1207	0.81	cp	BRD-K90976994	dehydrocholic-acid	Bile acid
1208	0.81	cp	BRD-K57011718	UK-356618	Metalloproteinase inhibitor
1209	0.81	cp	BRD-K70487031	flupentixol	Dopamine receptor antagonist
1210	0.81	cp	BRD-K31633810	DAU-5884	Acetylcholine receptor antagonist
1211	0.81	cp	BRD-A68930007	ouabain	ATPase inhibitor
1212	0.81	cp	BRD-K13819402	desoxypeganine	Acetylcholinesterase inhibitor
1213	0.81	cp	BRD-K62810658	PD-98059	MEK inhibitor
1200	0.83	cp	BRD-A65615053	zacopride	Serotonin receptor antagonist
1194	0.85	cp	BRD-K47598052	PP-1	SRC inhibitor
1195	0.85	cp	BRD-K76568384	PHTPP	Estrogen receptor antagonist
1196	0.85	cp	BRD-K66019333	oxantel	Anthelmintic
1197	0.85	cp	BRD-K74765201	tomelukast	Leukotriene receptor antagonist
1198	0.85	cp	BRD-K66296774	fluvastatin	HMGCR inhibitor
1189	0.88	cp	BRD-A84134924	pancuronium	Acetylcholine receptor antagonist
1190	0.88	cp	BRD-K73999723	telmisartan	Angiotensin receptor antagonist
1191	0.88	cp	BRD-A50928468	norgestrel	Progesterone receptor agonist
1192	0.88	cp	BRD-A02710418	meptazinol	Opioid receptor agonist
1193	0.88	cp	BRD-K17110974	aristolochic-acid	Phospholipase inhibitor
1174	0.92	cp	BRD-K30563334	rifabutin	Protein synthesis inhibitor
1175	0.92	cp	BRD-K00486786	RO-08-2750	NGF binding inhibitor
1176	0.92	cp	BRD-A29289453	PCA-4248	Platelet activating factor receptor antagonist
1177	0.92	cp	BRD-K87919739	tyrphostin-AG-825	Receptor tyrosine protein kinase inhibitor
1178	0.92	cp	BRD-A05186015	bupropion	Dopamine uptake inhibitor
1184	0.92	cp	BRD-K85606544	neratinib	EGFR inhibitor
1169	0.95	cp	BRD-K41260949	valproic-acid	HDAC inhibitor
1170	0.95	cp	BRD-K46142322	RS-67333	Serotonin receptor partial agonist
1171	0.95	cp	BRD-A22844106	tenoxicam	Cyclooxygenase inhibitor
1163	0.99	cp	BRD-K05181084	NGB-2904	Dopamine receptor antagonist
1155	1.02	cp	BRD-K33312228	halometasone	Glucocorticoid receptor agonist
1156	1.02	cp	BRD-A58955223	sulforaphane	Antineoplastic
1157	1.02	cp	BRD-K64044582	linoleamide	ACAT inhibitor
1158	1.02	cp	BRD-A07875874	cilnidipine	Calcium channel blocker
1159	1.02	cp	BRD-A93477898	PETCM	Caspase activator
1161	1.02	cp	BRD-K97810537	beclometasone	Glucocorticoid receptor agonist
1153	1.03	cp	BRD-K75532464	FTI-276	Farnesyltransferase inhibitor
1152	1.05	cp	BRD-K62858456	lomerizine	Calcium channel blocker
1145	1.06	cp	BRD-K32795028	1-benzylimidazole	Thromboxane synthase inhibitor
1146	1.06	cp	BRD-K05151076	ZK-164015	Estrogen receptor antagonist
1147	1.06	cp	BRD-K08998509	fananserin	Dopamine receptor antagonist
1148	1.06	cp	BRD-A39255369	DCPIB	Chloride channel blocker
1150	1.06	cp	BRD-A35588707	teniposide	Topoisomerase inhibitor
1151	1.06	cp	BRD-A93255169	thalidomide	TNF production inhibitor
1144	1.07	cp	BRD-K15842202	eudesmic-acid	-666
1138	1.09	cp	BRD-A84327315	calcitriol	Vitamin D receptor agonist
1139	1.09	cp	BRD-K98769987	flumazenil	Benzodiazepine receptor antagonist
1140	1.09	cp	BRD-K00610438	altanserin	Serotonin receptor antagonist
1141	1.09	cp	BRD-K33308633	INCA-6	Calcineurin inhibitor
1142	1.09	cp	BRD-K22662435	ganciclovir	DNA polymerase inhibitor
1120	1.13	cp	BRD-K54708045	nTZDpa	PPAR receptor agonist
1121	1.13	cp	BRD-K92446736	zatebradine	HCN channel blocker
1122	1.13	cp	BRD-K68873215	phosphodiesterase-V-inhibitor-II	Phosphodiesterase inhibitor
1123	1.13	cp	BRD-K24675965	LY-288513	CCK receptor antagonist
1124	1.13	cp	BRD-K84709232	caffeic-acid	Lipoxygenase inhibitor
1125	1.13	cp	BRD-K66353228	zoxazolamine	Myorelaxant
1127	1.13	cp	BRD-A70083328	secnidazole	Acetylcholinesterase inhibitor
1128	1.13	cp	BRD-K53414658	tivozanib	VEGFR inhibitor
1119	1.15	cp	BRD-K88429204	pyrimethamine	Dihydrofolate reductase inhibitor
1110	1.16	cp	BRD-A41941932	vitexin	Antioxidant
1111	1.16	cp	BRD-K21853356	RG-14620	EGFR inhibitor
1112	1.16	cp	BRD-K16277217	piperacetazine	Dopamine receptor antagonist
1113	1.16	cp	BRD-K04010869	prostaglandin-a1	HSP inducer
1114	1.16	cp	BRD-K93332168	isocarboxazid	Monoamine oxidase inhibitor
1118	1.16	cp	BRD-K82746043	navitoclax	BCL inhibitor
1107	1.17	cp	BRD-K27499107	carbacyclin	IP receptor activator
1102	1.2	cp	BRD-K05181463	L-741626	Dopamine receptor antagonist
1103	1.2	cp	BRD-K51290057	SA-792709	Retinoid receptor agonist
1097	1.22	cp	BRD-K74112339	acetohydroxamic-acid	Urease inhibitor
1098	1.22	cp	BRD-K59037100	oxybenzone	Lipase inhibitor
1092	1.23	cp	BRD-K08640512	RS-100329	Adrenergic receptor antagonist
1093	1.23	cp	BRD-K66707493	lawsone	Coloring agent
1094	1.23	cp	BRD-K39520573	GW-5074	Leucine rich repeat kinase inhibitor
1095	1.23	cp	BRD-K79425933	benperidol	Dopamine receptor antagonist
1096	1.23	cp	BRD-K55044200	amoxicillin	Penicillin binding protein inhibitor
1084	1.27	cp	BRD-A88254928	salbutamol	Adrenergic receptor agonist
1085	1.27	cp	BRD-A42423104	benproperine	Antitussive
1086	1.27	cp	BRD-A73581086	ergometrine	Adrenergic receptor agonist
1087	1.27	cp	BRD-K99946902	hexylresorcinol	Local anesthetic
1081	1.28	cp	BRD-K13664374	dichloroacetic-acid	Pyruvate dehydrogenase kinase inhibitor
1082	1.28	cp	BRD-K14200658	syrosingopine	Vesicular monoamine transporter inhibitor
1077	1.3	cp	BRD-K98493452	honokiol	AKT inhibitor
1078	1.3	cp	BRD-K96862998	pirfenidone	TGF beta receptor inhibitor
1079	1.3	cp	BRD-K50938287	sumatriptan	Serotonin receptor agonist
1080	1.3	cp	BRD-A85860691	chaetocin	Histone lysine methyltransferase inhibitor
1073	1.32	cp	BRD-K69556541	ryanodine	Calcium channel blocker
[truncated: 425 more rows]
